# Supplementary material for: Investigating the role of gut microbiota in diabetic nephropathy through plasma proteome mediated analysis
Source: Sci Rep. 2025 Feb 14;15:5457. doi: 10.1038/s41598-025-90306-7 (PMC11828962; doi:10.1038/s41598-025-90306-7)
Supplement: Supplementary file 5 — Supplementary Material 5 [file 41598_2025_90306_MOESM5_ESM.xlsx]

## Sheet: 1
Supplementary Table 1. Dataset information included in MR studies
Note: Trait, Phenotype of the dataset; Ncase, Number of cases; Ncontrol, Number of controls; Nsnp, Number of available SNPs.
Trait	Case	Sample size	Year	Author	Gender	Population	NSNP
Gut microbiota abundance (family Acidaminococcaceae id.2166)	14306	14306	2021	Kurilshikov A	Males and Females	European	5547067
Gut microbiota abundance (family Actinomycetaceae id.421)	14306	14306	2021	Kurilshikov A	Males and Females	European	5424030
Gut microbiota abundance (family Alcaligenaceae id.2875)	14306	14306	2021	Kurilshikov A	Males and Females	European	5696994
Gut microbiota abundance (family Bacteroidaceae id.917)	14306	14306	2021	Kurilshikov A	Males and Females	European	5729148
Gut microbiota abundance (family Bacteroidales S24 7group id.11173)	14306	14306	2021	Kurilshikov A	Males and Females	European	5432872
Gut microbiota abundance (family Bifidobacteriaceae id.433)	14306	14306	2021	Kurilshikov A	Males and Females	European	5668532
Gut microbiota abundance (family Christensenellaceae id.1866)	14306	14306	2021	Kurilshikov A	Males and Females	European	1515865
Gut microbiota abundance (family Clostridiaceae1 id.1869)	14306	14306	2021	Kurilshikov A	Males and Females	European	5598586
Gut microbiota abundance (family Clostridiales vadin BB60 group id.11286)	14306	14306	2021	Kurilshikov A	Males and Females	European	5497800
Gut microbiota abundance (family Coriobacteriaceae id.811)	14306	14306	2021	Kurilshikov A	Males and Females	European	5698092
Gut microbiota abundance (family Defluviitaleaceae id.1924)	14306	14306	2021	Kurilshikov A	Males and Females	European	5440708
Gut microbiota abundance (family Desulfovibrionaceae id.3169)	14306	14306	2021	Kurilshikov A	Males and Females	European	5616478
Gut microbiota abundance (family Enterobacteriaceae id.3469)	14306	14306	2021	Kurilshikov A	Males and Females	European	5598485
Gut microbiota abundance (family Erysipelotrichaceae id.2149)	14306	14306	2021	Kurilshikov A	Males and Females	European	5720820
Gut microbiota abundance (family Family XI id.1936)	14306	14306	2021	Kurilshikov A	Males and Females	European	4330602
Gut microbiota abundance (family Family XIII id.1957)	14306	14306	2021	Kurilshikov A	Males and Females	European	5620554
Gut microbiota abundance (family Lachnospiraceae id.1987)	14306	14306	2021	Kurilshikov A	Males and Females	European	5729268
Gut microbiota abundance (family Lactobacillaceae id.1836)	14306	14306	2021	Kurilshikov A	Males and Females	European	5401891
Gut microbiota abundance (family Methanobacteriaceae id.121)	14306	14306	2021	Kurilshikov A	Males and Females	European	5118613
Gut microbiota abundance (family Oxalobacteraceae id.2966)	14306	14306	2021	Kurilshikov A	Males and Females	European	5323881
Gut microbiota abundance (family Pasteurellaceae id.3689)	14306	14306	2021	Kurilshikov A	Males and Females	European	5491834
Gut microbiota abundance (family Peptococcaceae id.2024)	14306	14306	2021	Kurilshikov A	Males and Females	European	5490085
Gut microbiota abundance (family Peptostreptococcaceae id.2042)	14306	14306	2021	Kurilshikov A	Males and Females	European	5643812
Gut microbiota abundance (family Porphyromonadaceae id.943)	14306	14306	2021	Kurilshikov A	Males and Females	European	5716664
Gut microbiota abundance (family Prevotellaceae id.960)	14306	14306	2021	Kurilshikov A	Males and Females	European	5643858
Gut microbiota abundance (family Rhodospirillaceae id.2717)	14306	14306	2021	Kurilshikov A	Males and Females	European	5444973
Gut microbiota abundance (family Rikenellaceae id.967)	14306	14306	2021	Kurilshikov A	Males and Females	European	5665279
Gut microbiota abundance (family Ruminococcaceae id.2050)	14306	14306	2021	Kurilshikov A	Males and Females	European	5729189
Gut microbiota abundance (family Streptococcaceae id.1850)	14306	14306	2021	Kurilshikov A	Males and Females	European	5648128
Gut microbiota abundance (family Veillonellaceae id.2172)	14306	14306	2021	Kurilshikov A	Males and Females	European	5688519
Gut microbiota abundance (family Verrucomicrobiaceae id.4036)	14306	14306	2021	Kurilshikov A	Males and Females	European	5518011
Gut microbiota abundance (family Victivallaceae id.2255)	14306	14306	2021	Kurilshikov A	Males and Females	European	5184073
Gut microbiota abundance (genus Actinomyces id.423)	14306	14306	2021	Kurilshikov A	Males and Females	European	5417207
Gut microbiota abundance (genus Adlercreutzia id.812)	14306	14306	2021	Kurilshikov A	Males and Females	European	5437332
Gut microbiota abundance (genus Akkermansia id.4037)	14306	14306	2021	Kurilshikov A	Males and Females	European	5518001
Gut microbiota abundance (genus Alistipes id.968)	14306	14306	2021	Kurilshikov A	Males and Females	European	5662599
Gut microbiota abundance (genus Allisonella id.2174)	14306	14306	2021	Kurilshikov A	Males and Females	European	4116508
Gut microbiota abundance (genus Alloprevotella id.961)	14306	14306	2021	Kurilshikov A	Males and Females	European	3047413
Gut microbiota abundance (genus Anaerofilum id.2053)	14306	14306	2021	Kurilshikov A	Males and Females	European	5321133
Gut microbiota abundance (genus Anaerostipes id.1991)	14306	14306	2021	Kurilshikov A	Males and Females	European	5691265
Gut microbiota abundance (genus Anaerotruncus id.2054)	14306	14306	2021	Kurilshikov A	Males and Females	European	5646976
Gut microbiota abundance (genus Bacteroides id.918)	14306	14306	2021	Kurilshikov A	Males and Females	European	5729148
Gut microbiota abundance (genus Barnesiella id.944)	14306	14306	2021	Kurilshikov A	Males and Females	European	5561375
Gut microbiota abundance (genus Bifidobacterium id.436)	14306	14306	2021	Kurilshikov A	Males and Females	European	5666549
Gut microbiota abundance (genus Bilophila id.3170)	14306	14306	2021	Kurilshikov A	Males and Females	European	5552365
Gut microbiota abundance (genus Blautia id.1992)	14306	14306	2021	Kurilshikov A	Males and Females	European	335714
Gut microbiota abundance (genus Butyricicoccus id.2055)	14306	14306	2021	Kurilshikov A	Males and Females	European	5648432
Gut microbiota abundance (genus Butyricimonas id.945)	14306	14306	2021	Kurilshikov A	Males and Females	European	5487648
Gut microbiota abundance (genus Butyrivibrio id.1993)	14306	14306	2021	Kurilshikov A	Males and Females	European	5096306
Gut microbiota abundance (genus Candidatus Soleaferrea id.11350)	14306	14306	2021	Kurilshikov A	Males and Females	European	5372145
Gut microbiota abundance (genus Catenibacterium id.2153)	14306	14306	2021	Kurilshikov A	Males and Females	European	4089327
Gut microbiota abundance (genus Christensenellaceae R 7group id.11283)	14306	14306	2021	Kurilshikov A	Males and Females	European	5645310
Gut microbiota abundance (genus Clostridium innocuum group id.14397)	14306	14306	2021	Kurilshikov A	Males and Females	European	5231958
Gut microbiota abundance (genus Clostridium sensustricto1 id.1873)	14306	14306	2021	Kurilshikov A	Males and Females	European	5594934
Gut microbiota abundance (genus Collinsella id.815)	14306	14306	2021	Kurilshikov A	Males and Females	European	5563963
Gut microbiota abundance (genus Coprobacter id.949)	14306	14306	2021	Kurilshikov A	Males and Females	European	5394658
Gut microbiota abundance (genus Coprococcus1 id.11301)	14306	14306	2021	Kurilshikov A	Males and Females	European	5649452
Gut microbiota abundance (genus Coprococcus2 id.11302)	14306	14306	2021	Kurilshikov A	Males and Females	European	5525173
Gut microbiota abundance (genus Coprococcus3 id.11303)	14306	14306	2021	Kurilshikov A	Males and Females	European	5637737
Gut microbiota abundance (genus Defluviitaleaceae UCG011 id.11287)	14306	14306	2021	Kurilshikov A	Males and Females	European	5440169
Gut microbiota abundance (genus Desulfovibrio id.3173)	14306	14306	2021	Kurilshikov A	Males and Females	European	5459163
Gut microbiota abundance (genus Dialister id.2183)	14306	14306	2021	Kurilshikov A	Males and Females	European	5553148
Gut microbiota abundance (genus Dorea id.1997)	14306	14306	2021	Kurilshikov A	Males and Females	European	5702812
Gut microbiota abundance (genus Eggerthella id.819)	14306	14306	2021	Kurilshikov A	Males and Females	European	5317951
Gut microbiota abundance (genus Eisenbergiella id.11304)	14306	14306	2021	Kurilshikov A	Males and Females	European	5348517
Gut microbiota abundance (genus Enterorhabdus id.820)	14306	14306	2021	Kurilshikov A	Males and Females	European	5416385
Gut microbiota abundance (genus Erysipelatoclostridium id.11381)	14306	14306	2021	Kurilshikov A	Males and Females	European	5478224
Gut microbiota abundance (genus Erysipelotrichaceae UCG003 id.11384)	14306	14306	2021	Kurilshikov A	Males and Females	European	563252
Gut microbiota abundance (genus Escherichia Shigella id.3504)	14306	14306	2021	Kurilshikov A	Males and Females	European	5537082
Gut microbiota abundance (genus Eubacterium brachy group id.11296)	14306	14306	2021	Kurilshikov A	Males and Females	European	5221253
Gut microbiota abundance (genus Eubacterium coprostanoligenes group id.11375)	14306	14306	2021	Kurilshikov A	Males and Females	European	5699448
Gut microbiota abundance (genus Eubacterium eligens group id.14372)	14306	14306	2021	Kurilshikov A	Males and Females	European	5631614
Gut microbiota abundance (genus Eubacterium fissicatena group id.14373)	14306	14306	2021	Kurilshikov A	Males and Females	European	5159588
Gut microbiota abundance (genus Eubacterium hallii group id.11338)	14306	14306	2021	Kurilshikov A	Males and Females	European	5686593
Gut microbiota abundance (genus Eubacterium nodatum group id.11297)	14306	14306	2021	Kurilshikov A	Males and Females	European	5050598
Gut microbiota abundance (genus Eubacterium oxidoreducens group id.11339)	14306	14306	2021	Kurilshikov A	Males and Females	European	5324438
Gut microbiota abundance (genus Eubacterium rectale group id.14374)	14306	14306	2021	Kurilshikov A	Males and Females	European	5708381
Gut microbiota abundance (genus Eubacterium ruminantium group id.11340)	14306	14306	2021	Kurilshikov A	Males and Females	European	5427661
Gut microbiota abundance (genus Eubacterium ventriosum group id.11341)	14306	14306	2021	Kurilshikov A	Males and Females	European	5603754
Gut microbiota abundance (genus Eubacterium xylanophilum group id.14375)	14306	14306	2021	Kurilshikov A	Males and Females	European	5543813
Gut microbiota abundance (genus Faecalibacterium id.2057)	14306	14306	2021	Kurilshikov A	Males and Females	European	5720140
Gut microbiota abundance (genus Family XIII AD3011 group id.11293)	14306	14306	2021	Kurilshikov A	Males and Females	European	5577002
Gut microbiota abundance (genus Family XIII UCG001 id.11294)	14306	14306	2021	Kurilshikov A	Males and Females	European	5521084
Gut microbiota abundance (genus Flavonifractor id.2059)	14306	14306	2021	Kurilshikov A	Males and Females	European	5510045
Gut microbiota abundance (genus Fusicatenibacter id.11305)	14306	14306	2021	Kurilshikov A	Males and Females	European	5697232
Gut microbiota abundance (genus Gordonibacter id.821)	14306	14306	2021	Kurilshikov A	Males and Females	European	5165457
Gut microbiota abundance (genus Haemophilus id.3698)	14306	14306	2021	Kurilshikov A	Males and Females	European	5481944
Gut microbiota abundance (genus Holdemanella id.11393)	14306	14306	2021	Kurilshikov A	Males and Females	European	5421763
Gut microbiota abundance (genus Holdemania id.2157)	14306	14306	2021	Kurilshikov A	Males and Females	European	5464928
Gut microbiota abundance (genus Howardella id.2000)	14306	14306	2021	Kurilshikov A	Males and Females	European	5174541
Gut microbiota abundance (genus Hungatella id.11306)	14306	14306	2021	Kurilshikov A	Males and Females	European	5211608
Gut microbiota abundance (genus Intestinibacter id.11345)	14306	14306	2021	Kurilshikov A	Males and Females	European	5535009
Gut microbiota abundance (genus Intestinimonas id.2062)	14306	14306	2021	Kurilshikov A	Males and Females	European	5540147
Gut microbiota abundance (genus Lachnoclostridium id.11308)	14306	14306	2021	Kurilshikov A	Males and Females	European	5714724
Gut microbiota abundance (genus Lachnospiraceae FCS020 group id.11314)	14306	14306	2021	Kurilshikov A	Males and Females	European	5547835
Gut microbiota abundance (genus Lachnospiraceae NC2004 group id.11316)	14306	14306	2021	Kurilshikov A	Males and Females	European	5369940
Gut microbiota abundance (genus Lachnospiraceae ND3007 group id.11317)	14306	14306	2021	Kurilshikov A	Males and Females	European	5629458
Gut microbiota abundance (genus Lachnospiraceae NK4A136 group id.11319)	14306	14306	2021	Kurilshikov A	Males and Females	European	5663428
Gut microbiota abundance (genus Lachnospiraceae UCG001 id.11321)	14306	14306	2021	Kurilshikov A	Males and Females	European	5482153
Gut microbiota abundance (genus Lachnospiraceae UCG004 id.11324)	14306	14306	2021	Kurilshikov A	Males and Females	European	5633244
Gut microbiota abundance (genus Lachnospiraceae UCG008 id.11328)	14306	14306	2021	Kurilshikov A	Males and Females	European	5401028
Gut microbiota abundance (genus Lachnospiraceae UCG010 id.11330)	14306	14306	2021	Kurilshikov A	Males and Females	European	5565113
Gut microbiota abundance (genus Lachnospira id.2004)	14306	14306	2021	Kurilshikov A	Males and Females	European	462269
Gut microbiota abundance (genus Lactobacillus id.1837)	14306	14306	2021	Kurilshikov A	Males and Females	European	5398287
Gut microbiota abundance (genus Lactococcus id.1851)	14306	14306	2021	Kurilshikov A	Males and Females	European	5200746
Gut microbiota abundance (genus Marvinbryantia id.2005)	14306	14306	2021	Kurilshikov A	Males and Females	European	5507087
Gut microbiota abundance (genus Methanobrevibacter id.123)	14306	14306	2021	Kurilshikov A	Males and Females	European	5092705
Gut microbiota abundance (genus Odoribacter id.952)	14306	14306	2021	Kurilshikov A	Males and Females	European	5584164
Gut microbiota abundance (genus Olsenella id.822)	14306	14306	2021	Kurilshikov A	Males and Females	European	5215565
Gut microbiota abundance (genus Oscillibacter id.2063)	14306	14306	2021	Kurilshikov A	Males and Females	European	5450090
Gut microbiota abundance (genus Oscillospira id.2064)	14306	14306	2021	Kurilshikov A	Males and Females	European	5487907
Gut microbiota abundance (genus Oxalobacter id.2978)	14306	14306	2021	Kurilshikov A	Males and Females	European	5290208
Gut microbiota abundance (genus Parabacteroides id.954)	14306	14306	2021	Kurilshikov A	Males and Females	European	5709019
Gut microbiota abundance (genus Paraprevotella id.962)	14306	14306	2021	Kurilshikov A	Males and Females	European	5407469
Gut microbiota abundance (genus Parasutterella id.2892)	14306	14306	2021	Kurilshikov A	Males and Females	European	5512811
Gut microbiota abundance (genus Peptococcus id.2037)	14306	14306	2021	Kurilshikov A	Males and Females	European	5350051
Gut microbiota abundance (genus Phascolarctobacterium id.2168)	14306	14306	2021	Kurilshikov A	Males and Females	European	5509695
Gut microbiota abundance (genus Prevotella7 id.11182)	14306	14306	2021	Kurilshikov A	Males and Females	European	5089245
Gut microbiota abundance (genus Prevotella9 id.11183)	14306	14306	2021	Kurilshikov A	Males and Females	European	5535200
Gut microbiota abundance (genus Rikenellaceae RC9 gut group id.11191)	14306	14306	2021	Kurilshikov A	Males and Females	European	4945903
Gut microbiota abundance (genus Romboutsia id.11347)	14306	14306	2021	Kurilshikov A	Males and Females	European	5594534
Gut microbiota abundance (genus Roseburia id.2012)	14306	14306	2021	Kurilshikov A	Males and Females	European	5712148
Gut microbiota abundance (genus Ruminiclostridium5 id.11355)	14306	14306	2021	Kurilshikov A	Males and Females	European	5653350
Gut microbiota abundance (genus Ruminiclostridium6 id.11356)	14306	14306	2021	Kurilshikov A	Males and Females	European	5557669
Gut microbiota abundance (genus Ruminiclostridium9 id.11357)	14306	14306	2021	Kurilshikov A	Males and Females	European	5649657
Gut microbiota abundance (genus Ruminococcaceae NK4A214 group id.11358)	14306	14306	2021	Kurilshikov A	Males and Females	European	5616365
Gut microbiota abundance (genus Ruminococcaceae UCG002 id.11360)	14306	14306	2021	Kurilshikov A	Males and Females	European	5694947
Gut microbiota abundance (genus Ruminococcaceae UCG003 id.11361)	14306	14306	2021	Kurilshikov A	Males and Females	European	5624730
Gut microbiota abundance (genus Ruminococcaceae UCG004 id.11362)	14306	14306	2021	Kurilshikov A	Males and Females	European	5478416
Gut microbiota abundance (genus Ruminococcaceae UCG005 id.11363)	14306	14306	2021	Kurilshikov A	Males and Females	European	5638483
Gut microbiota abundance (genus Ruminococcaceae UCG009 id.11366)	14306	14306	2021	Kurilshikov A	Males and Females	European	5418432
Gut microbiota abundance (genus Ruminococcaceae UCG010 id.11367)	14306	14306	2021	Kurilshikov A	Males and Females	European	5545122
Gut microbiota abundance (genus Ruminococcaceae UCG011 id.11368)	14306	14306	2021	Kurilshikov A	Males and Females	European	5176480
Gut microbiota abundance (genus Ruminococcaceae UCG013 id.11370)	14306	14306	2021	Kurilshikov A	Males and Females	European	5642029
Gut microbiota abundance (genus Ruminococcaceae UCG014 id.11371)	14306	14306	2021	Kurilshikov A	Males and Females	European	5582406
Gut microbiota abundance (genus Ruminococcus1 id.11373)	14306	14306	2021	Kurilshikov A	Males and Females	European	5653204
Gut microbiota abundance (genus Ruminococcus2 id.11374)	14306	14306	2021	Kurilshikov A	Males and Females	European	5619774
Gut microbiota abundance (genus Ruminococcus gauvreauii group id.11342)	14306	14306	2021	Kurilshikov A	Males and Females	European	5572328
Gut microbiota abundance (genus Ruminococcus gnavus group id.14376)	14306	14306	2021	Kurilshikov A	Males and Females	European	5381061
Gut microbiota abundance (genus Ruminococcus torques group id.14377)	14306	14306	2021	Kurilshikov A	Males and Females	European	5709224
Gut microbiota abundance (genus Sellimonas id.14369)	14306	14306	2021	Kurilshikov A	Males and Females	European	4950440
Gut microbiota abundance (genus Senegalimassilia id.11160)	14306	14306	2021	Kurilshikov A	Males and Females	European	5398286
Gut microbiota abundance (genus Slackia id.825)	14306	14306	2021	Kurilshikov A	Males and Females	European	5369110
Gut microbiota abundance (genus Streptococcus id.1853)	14306	14306	2021	Kurilshikov A	Males and Females	European	5643866
Gut microbiota abundance (genus Subdoligranulum id.2070)	14306	14306	2021	Kurilshikov A	Males and Females	European	5708796
Gut microbiota abundance (genus Sutterella id.2896)	14306	14306	2021	Kurilshikov A	Males and Females	European	5586151
Gut microbiota abundance (genus Terrisporobacter id.11348)	14306	14306	2021	Kurilshikov A	Males and Females	European	5391104
Gut microbiota abundance (genus Turicibacter id.2162)	14306	14306	2021	Kurilshikov A	Males and Females	European	5459137
Gut microbiota abundance (genus Tyzzerella3 id.11335)	14306	14306	2021	Kurilshikov A	Males and Females	European	5326934
Gut microbiota abundance (genus Veillonella id.2198)	14306	14306	2021	Kurilshikov A	Males and Females	European	5486191
Diabetic nephropathy (more control exclusions)	4111	312650	2023	FINNGEN	Males and Females	European	20167370
APOBEC1 complementation factor	3301	3301	2018	Sun BB	Males and Females	European	10534735
Histo-blood group ABO system transferase	3301	3301	2018	Sun BB	Males and Females	European	10534735
Angiopoietin-related protein 7	3301	3301	2018	Sun BB	Males and Females	European	10534735
RNA-binding protein EWS	3301	3301	2018	Sun BB	Males and Females	European	10534735
Exosome complex component CSL4	3301	3301	2018	Sun BB	Males and Females	European	10534735
Exosome complex component RRP40	3301	3301	2018	Sun BB	Males and Females	European	10534735
Exostosin-like 2	3301	3301	2018	Sun BB	Males and Females	European	10534735
Ezrin	3301	3301	2018	Sun BB	Males and Females	European	10534735
Coagulation factor Xa	3301	3301	2018	Sun BB	Males and Females	European	10534735
Coagulation Factor X	3301	3301	2018	Sun BB	Males and Females	European	10534735
Prothrombin	3301	3301	2018	Sun BB	Males and Females	European	10534735
Tissue Factor	3301	3301	2018	Sun BB	Males and Females	European	10534735
Coagulation Factor VIII	3301	3301	2018	Sun BB	Males and Females	European	10534735
Ankyrin-2	3301	3301	2018	Sun BB	Males and Females	European	10534735
Fatty-acid amide hydrolase 2	3301	3301	2018	Sun BB	Males and Females	European	10534735
Fatty acid-binding protein, liver	3301	3301	2018	Sun BB	Males and Females	European	10534735
Fatty acid-binding protein, heart	3301	3301	2018	Sun BB	Males and Females	European	10534735
Fatty acid-binding protein, adipocyte	3301	3301	2018	Sun BB	Males and Females	European	10534735
Fatty acid-binding protein, epidermal	3301	3301	2018	Sun BB	Males and Females	European	10534735
FAS-associated factor 2	3301	3301	2018	Sun BB	Males and Females	European	10534735
Fumarylacetoacetase	3301	3301	2018	Sun BB	Males and Females	European	10534735
Fas apoptotic inhibitory molecule 3	3301	3301	2018	Sun BB	Males and Females	European	10534735
Ankyrin repeat domain-containing protein 27	3301	3301	2018	Sun BB	Males and Females	European	10534735
Protein FAM107A	3301	3301	2018	Sun BB	Males and Females	European	10534735
Protein FAM107B	3301	3301	2018	Sun BB	Males and Females	European	10534735
Protein FAM134B	3301	3301	2018	Sun BB	Males and Females	European	10534735
Protein FAM150B	3301	3301	2018	Sun BB	Males and Females	European	10534735
Protein FAM151A	3301	3301	2018	Sun BB	Males and Females	European	10534735
Membrane protein FAM159B	3301	3301	2018	Sun BB	Males and Females	European	10534735
Protein FAM163A	3301	3301	2018	Sun BB	Males and Females	European	10534735
Protein FAM163B	3301	3301	2018	Sun BB	Males and Females	European	10534735
Protein FAM171B	3301	3301	2018	Sun BB	Males and Females	European	10534735
Ankyrin repeat domain-containing protein 46	3301	3301	2018	Sun BB	Males and Females	European	10534735
Protein FAM172A	3301	3301	2018	Sun BB	Males and Females	European	10534735
Protein FAM173A	3301	3301	2018	Sun BB	Males and Females	European	10534735
Membrane protein FAM174A	3301	3301	2018	Sun BB	Males and Females	European	10534735
Membrane protein FAM174B	3301	3301	2018	Sun BB	Males and Females	European	10534735
BRISC complex subunit Abro1	3301	3301	2018	Sun BB	Males and Females	European	10534735
Protein FAM177A1	3301	3301	2018	Sun BB	Males and Females	European	10534735
Protein FAM189A2	3301	3301	2018	Sun BB	Males and Females	European	10534735
Acidic leucine-rich nuclear phosphoprotein 32 family member A	3301	3301	2018	Sun BB	Males and Females	European	10534735
Protein FAM19A2	3301	3301	2018	Sun BB	Males and Females	European	10534735
Protein FAM19A3	3301	3301	2018	Sun BB	Males and Females	European	10534735
Protein FAM19A4	3301	3301	2018	Sun BB	Males and Females	European	10534735
Protein FAM19A5	3301	3301	2018	Sun BB	Males and Females	European	10534735
Protein FAM209B	3301	3301	2018	Sun BB	Males and Females	European	10534735
Pseudokinase FAM20A	3301	3301	2018	Sun BB	Males and Females	European	10534735
Glycosaminoglycan xylosylkinase	3301	3301	2018	Sun BB	Males and Females	European	10534735
Redox-regulatory protein FAM213A	3301	3301	2018	Sun BB	Males and Females	European	10534735
Protein FAM24B	3301	3301	2018	Sun BB	Males and Females	European	10534735
Protein FAM3B	3301	3301	2018	Sun BB	Males and Females	European	10534735
Acidic leucine-rich nuclear phosphoprotein 32 family member B	3301	3301	2018	Sun BB	Males and Females	European	10534735
Protein FAM3D	3301	3301	2018	Sun BB	Males and Females	European	10534735
MIP18 family protein FAM96A	3301	3301	2018	Sun BB	Males and Females	European	10534735
E3 ubiquitin-protein ligase FANCL	3301	3301	2018	Sun BB	Males and Females	European	10534735
Prolyl endopeptidase FAP	3301	3301	2018	Sun BB	Males and Females	European	10534735
Phenylalanine--tRNA ligase, mitochondrial	3301	3301	2018	Sun BB	Males and Females	European	10534735
Tumor necrosis factor receptor superfamily member 6	3301	3301	2018	Sun BB	Males and Females	European	10534735
Tumor necrosis factor ligand superfamily member 6, soluble form	3301	3301	2018	Sun BB	Males and Females	European	10534735
Annexin A10	3301	3301	2018	Sun BB	Males and Females	European	10534735
Fetal and adult testis-expressed transcript protein	3301	3301	2018	Sun BB	Males and Females	European	10534735
Fatty acid hydroxylase domain-containing protein 2	3301	3301	2018	Sun BB	Males and Females	European	10534735
Fibulin-1	3301	3301	2018	Sun BB	Males and Females	European	10534735
Fructose-1,6-bisphosphatase 1	3301	3301	2018	Sun BB	Males and Females	European	10534735
Fructose-1,6-bisphosphatase isozyme 2	3301	3301	2018	Sun BB	Males and Females	European	10534735
F-box/LRR-repeat protein 4	3301	3301	2018	Sun BB	Males and Females	European	10534735
F-box/LRR-repeat protein 5	3301	3301	2018	Sun BB	Males and Females	European	10534735
F-box only protein 3	3301	3301	2018	Sun BB	Males and Females	European	10534735
Annexin A1	3301	3301	2018	Sun BB	Males and Females	European	10534735
High affinity immunoglobulin alpha and immunoglobulin mu Fc receptor	3301	3301	2018	Sun BB	Males and Females	European	10534735
Immunoglobulin alpha Fc receptor	3301	3301	2018	Sun BB	Males and Females	European	10534735
Low affinity immunoglobulin epsilon Fc receptor	3301	3301	2018	Sun BB	Males and Females	European	10534735
High affinity immunoglobulin gamma Fc receptor I	3301	3301	2018	Sun BB	Males and Females	European	10534735
Low affinity immunoglobulin gamma Fc region receptor II-a	3301	3301	2018	Sun BB	Males and Females	European	10534735
Low affinity immunoglobulin gamma Fc region receptor II-b	3301	3301	2018	Sun BB	Males and Females	European	10534735
Low affinity immunoglobulin gamma Fc region receptor III-B	3301	3301	2018	Sun BB	Males and Females	European	10534735
Ficolin-1	3301	3301	2018	Sun BB	Males and Females	European	10534735
Ficolin-2	3301	3301	2018	Sun BB	Males and Females	European	10534735
Fc receptor-like protein 1	3301	3301	2018	Sun BB	Males and Females	European	10534735
Annexin A2	3301	3301	2018	Sun BB	Males and Females	European	10534735
Fc receptor-like protein 2	3301	3301	2018	Sun BB	Males and Females	European	10534735
Fc receptor-like protein 3	3301	3301	2018	Sun BB	Males and Females	European	10534735
Fc receptor-like protein 4	3301	3301	2018	Sun BB	Males and Females	European	10534735
Fc receptor-like protein 5	3301	3301	2018	Sun BB	Males and Females	European	10534735
Fc receptor-like protein 6	3301	3301	2018	Sun BB	Males and Females	European	10534735
Flap endonuclease 1	3301	3301	2018	Sun BB	Males and Females	European	10534735
D-dimer	3301	3301	2018	Sun BB	Males and Females	European	10534735
Fibroblast growth factor 10	3301	3301	2018	Sun BB	Males and Females	European	10534735
Fibroblast growth factor 1	3301	3301	2018	Sun BB	Males and Females	European	10534735
Fibroblast growth factor 16	3301	3301	2018	Sun BB	Males and Females	European	10534735
Fibroblast growth factor 19	3301	3301	2018	Sun BB	Males and Females	European	10534735
Fibroblast growth factor 20	3301	3301	2018	Sun BB	Males and Females	European	10534735
Fibroblast growth factor 23	3301	3301	2018	Sun BB	Males and Females	European	10534735
Fibroblast growth factor 4	3301	3301	2018	Sun BB	Males and Females	European	10534735
Fibroblast growth factor 5	3301	3301	2018	Sun BB	Males and Females	European	10534735
Fibroblast growth factor 6	3301	3301	2018	Sun BB	Males and Females	European	10534735
Fibroblast growth factor 7	3301	3301	2018	Sun BB	Males and Females	European	10534735
Fibroblast growth factor 8 isoform B	3301	3301	2018	Sun BB	Males and Females	European	10534735
Acetyl-CoA carboxylase 2	3301	3301	2018	Sun BB	Males and Females	European	10534735
Annexin A9	3301	3301	2018	Sun BB	Males and Females	European	10534735
Fibroblast growth factor 8 isoform A	3301	3301	2018	Sun BB	Males and Females	European	10534735
Fibroblast growth factor 9	3301	3301	2018	Sun BB	Males and Females	European	10534735
Fibroblast growth factor receptor 2	3301	3301	2018	Sun BB	Males and Females	European	10534735
Fibroblast growth factor receptor 3	3301	3301	2018	Sun BB	Males and Females	European	10534735
Fibroblast growth factor receptor 4	3301	3301	2018	Sun BB	Males and Females	European	10534735
Tyrosine-protein kinase Fgr	3301	3301	2018	Sun BB	Males and Females	European	10534735
Bis(5'-adenosyl)-triphosphatase	3301	3301	2018	Sun BB	Males and Females	European	10534735
Fibrinogen C domain-containing protein 1	3301	3301	2018	Sun BB	Males and Females	European	10534735
Polyphosphoinositide phosphatase	3301	3301	2018	Sun BB	Males and Females	European	10534735
Retina-specific copper amine oxidase	3301	3301	2018	Sun BB	Males and Females	European	10534735
Vascular endothelial growth factor D	3301	3301	2018	Sun BB	Males and Females	European	10534735
Four-jointed box protein 1	3301	3301	2018	Sun BB	Males and Females	European	10534735
Peptidyl-prolyl cis-trans isomerase FKBP14	3301	3301	2018	Sun BB	Males and Females	European	10534735
Peptidyl-prolyl cis-trans isomerase FKBP2	3301	3301	2018	Sun BB	Males and Females	European	10534735
Inactive peptidyl-prolyl cis-trans isomerase FKBP6	3301	3301	2018	Sun BB	Males and Females	European	10534735
Peptidyl-prolyl cis-trans isomerase FKBP7	3301	3301	2018	Sun BB	Males and Females	European	10534735
Filamin-A	3301	3301	2018	Sun BB	Males and Females	European	10534735
AP-4 complex subunit mu-1	3301	3301	2018	Sun BB	Males and Females	European	10534735
Leucine-rich repeat transmembrane protein FLRT1	3301	3301	2018	Sun BB	Males and Females	European	10534735
Leucine-rich repeat transmembrane protein FLRT2	3301	3301	2018	Sun BB	Males and Females	European	10534735
Leucine-rich repeat transmembrane protein FLRT3	3301	3301	2018	Sun BB	Males and Females	European	10534735
Receptor-type tyrosine-protein kinase FLT3	3301	3301	2018	Sun BB	Males and Females	European	10534735
Fms-related tyrosine kinase 3 ligand	3301	3301	2018	Sun BB	Males and Females	European	10534735
Vascular endothelial growth factor receptor 3	3301	3301	2018	Sun BB	Males and Females	European	10534735
Apoptotic protease-activating factor 1	3301	3301	2018	Sun BB	Males and Females	European	10534735
Feline leukemia virus subgroup C receptor-related protein 1	3301	3301	2018	Sun BB	Males and Females	European	10534735
Fibronectin Fragment 4	3301	3301	2018	Sun BB	Males and Females	European	10534735
Fibronectin type III domain-containing protein 4	3301	3301	2018	Sun BB	Males and Females	European	10534735
Fibronectin type III domain-containing protein 5	3301	3301	2018	Sun BB	Males and Females	European	10534735
Glutamate carboxypeptidase 2	3301	3301	2018	Sun BB	Males and Females	European	10534735
Forkhead box protein C2	3301	3301	2018	Sun BB	Males and Females	European	10534735
Forkhead box protein J2	3301	3301	2018	Sun BB	Males and Females	European	10534735
Forkhead box protein L2	3301	3301	2018	Sun BB	Males and Females	European	10534735
Tyrosine-protein kinase FRK	3301	3301	2018	Sun BB	Males and Females	European	10534735
Amyloid beta A4 precursor protein-binding family B member 1	3301	3301	2018	Sun BB	Males and Females	European	10534735
Secreted frizzled-related protein 3	3301	3301	2018	Sun BB	Males and Females	European	10534735
Follistatin	3301	3301	2018	Sun BB	Males and Females	European	10534735
Follistatin-related protein 1	3301	3301	2018	Sun BB	Males and Females	European	10534735
Follistatin-related protein 3	3301	3301	2018	Sun BB	Males and Females	European	10534735
Follistatin-related protein 4	3301	3301	2018	Sun BB	Males and Females	European	10534735
Follistatin-related protein 5	3301	3301	2018	Sun BB	Males and Females	European	10534735
Ferritin	3301	3301	2018	Sun BB	Males and Females	European	10534735
Furin	3301	3301	2018	Sun BB	Males and Females	European	10534735
Alpha-(1,3)-fucosyltransferase 10	3301	3301	2018	Sun BB	Males and Females	European	10534735
Galactoside 3(4)-L-fucosyltransferase	3301	3301	2018	Sun BB	Males and Females	European	10534735
Alpha-(1,3)-fucosyltransferase 5	3301	3301	2018	Sun BB	Males and Females	European	10534735
Alpha-(1,6)-fucosyltransferase	3301	3301	2018	Sun BB	Males and Females	European	10534735
Alpha-(1,3)-fucosyltransferase 9	3301	3301	2018	Sun BB	Males and Females	European	10534735
Fragile X mental retardation syndrome-related protein 1	3301	3301	2018	Sun BB	Males and Females	European	10534735
Tyrosine-protein kinase Fyn	3301	3301	2018	Sun BB	Males and Females	European	10534735
G0/G1 switch protein 2	3301	3301	2018	Sun BB	Males and Females	European	10534735
Protein G6b	3301	3301	2018	Sun BB	Males and Females	European	10534735
Amyloid beta A4 precursor protein-binding family B member 2	3301	3301	2018	Sun BB	Males and Females	European	10534735
Gamma-aminobutyric acid receptor-associated protein-like 1	3301	3301	2018	Sun BB	Males and Females	European	10534735
Gamma-aminobutyric acid receptor-associated protein-like 2	3301	3301	2018	Sun BB	Males and Females	European	10534735
Gamma-aminobutyric acid type B receptor subunit 2	3301	3301	2018	Sun BB	Males and Females	European	10534735
Growth arrest and DNA damage-inducible proteins-interacting protein 1	3301	3301	2018	Sun BB	Males and Females	European	10534735
Galanin peptides	3301	3301	2018	Sun BB	Males and Females	European	10534735
Polypeptide N-acetylgalactosaminyltransferase 10	3301	3301	2018	Sun BB	Males and Females	European	10534735
Polypeptide N-acetylgalactosaminyltransferase 11	3301	3301	2018	Sun BB	Males and Females	European	10534735
Polypeptide N-acetylgalactosaminyltransferase 16	3301	3301	2018	Sun BB	Males and Females	European	10534735
Polypeptide N-acetylgalactosaminyltransferase 1	3301	3301	2018	Sun BB	Males and Females	European	10534735
Polypeptide N-acetylgalactosaminyltransferase 2	3301	3301	2018	Sun BB	Males and Females	European	10534735
Polypeptide N-acetylgalactosaminyltransferase 3	3301	3301	2018	Sun BB	Males and Females	European	10534735
N-acetylgalactosaminyltransferase 7	3301	3301	2018	Sun BB	Males and Females	European	10534735
Galanin-like peptide	3301	3301	2018	Sun BB	Males and Females	European	10534735
Gigaxonin	3301	3301	2018	Sun BB	Males and Females	European	10534735
Glyceraldehyde-3-phosphate dehydrogenase, testis-specific	3301	3301	2018	Sun BB	Males and Females	European	10534735
Growth arrest-specific protein 1	3301	3301	2018	Sun BB	Males and Females	European	10534735
Guanylate-binding protein 6	3301	3301	2018	Sun BB	Males and Females	European	10534735
Vitamin D-binding protein	3301	3301	2018	Sun BB	Males and Females	European	10534735
Amyloid beta A4 precursor protein-binding family B member 3	3301	3301	2018	Sun BB	Males and Females	European	10534735
Grancalcin	3301	3301	2018	Sun BB	Males and Females	European	10534735
Glucagon	3301	3301	2018	Sun BB	Males and Females	European	10534735
GTP cyclohydrolase 1	3301	3301	2018	Sun BB	Males and Females	European	10534735
Glucokinase	3301	3301	2018	Sun BB	Males and Females	European	10534735
Glucokinase regulatory protein	3301	3301	2018	Sun BB	Males and Females	European	10534735
Beta-1,3-galactosyl-O-glycosyl-glycoprotein beta-1,6-N-acetylglucosaminyltransferase	3301	3301	2018	Sun BB	Males and Females	European	10534735
N-acetyllactosaminide beta-1,6-N-acetylglucosaminyl-transferase, isoform C	3301	3301	2018	Sun BB	Males and Females	European	10534735
Beta-1,3-galactosyl-O-glycosyl-glycoprotein beta-1,6-N-acetylglucosaminyltransferase 4	3301	3301	2018	Sun BB	Males and Females	European	10534735
Guanine deaminase	3301	3301	2018	Sun BB	Males and Females	European	10534735
Protein APCDD1	3301	3301	2018	Sun BB	Males and Females	European	10534735
Growth/differentiation factor 11	3301	3301	2018	Sun BB	Males and Females	European	10534735
Growth/differentiation factor 11/8	3301	3301	2018	Sun BB	Males and Females	European	10534735
Growth/differentiation factor 15	3301	3301	2018	Sun BB	Males and Females	European	10534735
Growth/differentiation factor 5	3301	3301	2018	Sun BB	Males and Females	European	10534735
Growth/differentiation factor 9	3301	3301	2018	Sun BB	Males and Females	European	10534735
Glial cell line-derived neurotrophic factor	3301	3301	2018	Sun BB	Males and Females	European	10534735
GTP-binding protein GEM	3301	3301	2018	Sun BB	Males and Females	European	10534735
Aggrecan core protein	3301	3301	2018	Sun BB	Males and Females	European	10534735
Serum amyloid P-component	3301	3301	2018	Sun BB	Males and Females	European	10534735
Glial fibrillary acidic protein	3301	3301	2018	Sun BB	Males and Females	European	10534735
GDNF family receptor alpha-1	3301	3301	2018	Sun BB	Males and Females	European	10534735
GDNF family receptor alpha-2	3301	3301	2018	Sun BB	Males and Females	European	10534735
GDNF family receptor alpha-3	3301	3301	2018	Sun BB	Males and Females	European	10534735
GDNF family receptor alpha-like	3301	3301	2018	Sun BB	Males and Females	European	10534735
ADP-ribosylation factor-binding protein GGA1	3301	3301	2018	Sun BB	Males and Females	European	10534735
ADP-ribosylation factor-binding protein GGA3	3301	3301	2018	Sun BB	Males and Females	European	10534735
Gamma-glutamyl hydrolase	3301	3301	2018	Sun BB	Males and Females	European	10534735
Inactive gamma-glutamyltranspeptidase 2	3301	3301	2018	Sun BB	Males and Females	European	10534735
Somatotropin	3301	3301	2018	Sun BB	Males and Females	European	10534735
DNA-(apurinic or apyrimidinic site) lyase	3301	3301	2018	Sun BB	Males and Females	European	10534735
GH3 domain-containing protein	3301	3301	2018	Sun BB	Males and Females	European	10534735
Growth hormone receptor	3301	3301	2018	Sun BB	Males and Females	European	10534735
Appetite-regulating hormone	3301	3301	2018	Sun BB	Males and Females	European	10534735
Gap junction alpha-1 protein	3301	3301	2018	Sun BB	Males and Females	European	10534735
Gap junction alpha-8 protein	3301	3301	2018	Sun BB	Males and Females	European	10534735
Gap junction delta-2 protein	3301	3301	2018	Sun BB	Males and Females	European	10534735
D-glucuronyl C5-epimerase	3301	3301	2018	Sun BB	Males and Females	European	10534735
Glioma pathogenesis-related protein 1	3301	3301	2018	Sun BB	Males and Females	European	10534735
Lactoylglutathione lyase	3301	3301	2018	Sun BB	Males and Females	European	10534735
Glucagon-like peptide 1 receptor	3301	3301	2018	Sun BB	Males and Females	European	10534735
Amyloid-like protein 2	3301	3301	2018	Sun BB	Males and Females	European	10534735
Glutaredoxin-2, mitochondrial	3301	3301	2018	Sun BB	Males and Females	European	10534735
Glycosyltransferase 8 domain-containing protein 1	3301	3301	2018	Sun BB	Males and Females	European	10534735
Glycolipid transfer protein	3301	3301	2018	Sun BB	Males and Females	European	10534735
Glycolipid transfer protein domain-containing protein 2	3301	3301	2018	Sun BB	Males and Females	European	10534735
Glucocorticoid modulatory element-binding protein 2	3301	3301	2018	Sun BB	Males and Females	European	10534735
Glia maturation factor gamma	3301	3301	2018	Sun BB	Males and Females	European	10534735
Guanine nucleotide-binding protein G(k) subunit alpha	3301	3301	2018	Sun BB	Males and Females	European	10534735
Guanine nucleotide-binding protein G(I)/G(S)/G(O) subunit gamma-T2	3301	3301	2018	Sun BB	Males and Females	European	10534735
Granulysin	3301	3301	2018	Sun BB	Males and Females	European	10534735
Glycine N-methyltransferase	3301	3301	2018	Sun BB	Males and Females	European	10534735
Glucosamine-6-phosphate isomerase 1	3301	3301	2018	Sun BB	Males and Females	European	10534735
Glucosamine 6-phosphate N-acetyltransferase	3301	3301	2018	Sun BB	Males and Females	European	10534735
N-acetylglucosamine-1-phosphotransferase subunit gamma	3301	3301	2018	Sun BB	Males and Females	European	10534735
Progonadoliberin-1	3301	3301	2018	Sun BB	Males and Females	European	10534735
Progonadoliberin-2	3301	3301	2018	Sun BB	Males and Females	European	10534735
N-acetylglucosamine-6-sulfatase	3301	3301	2018	Sun BB	Males and Females	European	10534735
Golgi membrane protein 1	3301	3301	2018	Sun BB	Males and Females	European	10534735
RAB6-interacting golgin	3301	3301	2018	Sun BB	Males and Females	European	10534735
Adipocyte plasma membrane-associated protein	3301	3301	2018	Sun BB	Males and Females	European	10534735
Golgi SNAP receptor complex member 1	3301	3301	2018	Sun BB	Males and Females	European	10534735
Aspartate aminotransferase, cytoplasmic	3301	3301	2018	Sun BB	Males and Females	European	10534735
Platelet glycoprotein Ib alpha chain	3301	3301	2018	Sun BB	Males and Females	European	10534735
Platelet glycoprotein V	3301	3301	2018	Sun BB	Males and Females	European	10534735
Cell surface A33 antigen	3301	3301	2018	Sun BB	Males and Females	European	10534735
Glypican-1	3301	3301	2018	Sun BB	Males and Females	European	10534735
Glypican-3	3301	3301	2018	Sun BB	Males and Females	European	10534735
Glypican-5	3301	3301	2018	Sun BB	Males and Females	European	10534735
Glypican-6	3301	3301	2018	Sun BB	Males and Females	European	10534735
Glycerophosphocholine phosphodiesterase GPCPD1	3301	3301	2018	Sun BB	Males and Females	European	10534735
Apolipoprotein A-V	3301	3301	2018	Sun BB	Males and Females	European	10534735
Glycerol-3-phosphate dehydrogenase 1-like protein	3301	3301	2018	Sun BB	Males and Females	European	10534735
Glycoprotein hormone alpha-2	3301	3301	2018	Sun BB	Males and Females	European	10534735
Glucose-6-phosphate isomerase	3301	3301	2018	Sun BB	Males and Females	European	10534735
Phosphatidylinositol-glycan-specific phospholipase D	3301	3301	2018	Sun BB	Males and Females	European	10534735
Transmembrane glycoprotein NMB	3301	3301	2018	Sun BB	Males and Females	European	10534735
Probable G-protein coupled receptor 101	3301	3301	2018	Sun BB	Males and Females	European	10534735
Protein GPR107	3301	3301	2018	Sun BB	Males and Females	European	10534735
Probable G-protein coupled receptor 135	3301	3301	2018	Sun BB	Males and Females	European	10534735
G-protein coupled receptor 26	3301	3301	2018	Sun BB	Males and Females	European	10534735
Alanine aminotransferase 1	3301	3301	2018	Sun BB	Males and Females	European	10534735
Glutathione peroxidase 7	3301	3301	2018	Sun BB	Males and Females	European	10534735
GRAM domain-containing protein 1C	3301	3301	2018	Sun BB	Males and Females	European	10534735
GRB2-related adapter protein	3301	3301	2018	Sun BB	Males and Females	European	10534735
GRB2-related adapter protein 2	3301	3301	2018	Sun BB	Males and Females	European	10534735
Apolipoprotein B	3301	3301	2018	Sun BB	Males and Females	European	10534735
Growth factor receptor-bound protein 14	3301	3301	2018	Sun BB	Males and Females	European	10534735
Growth factor receptor-bound protein 2	3301	3301	2018	Sun BB	Males and Females	European	10534735
Growth factor receptor-bound protein 7	3301	3301	2018	Sun BB	Males and Females	European	10534735
Gremlin-1	3301	3301	2018	Sun BB	Males and Females	European	10534735
Gremlin-2	3301	3301	2018	Sun BB	Males and Females	European	10534735
Glutamate receptor 4	3301	3301	2018	Sun BB	Males and Females	European	10534735
Glutamate receptor ionotropic, delta-2	3301	3301	2018	Sun BB	Males and Females	European	10534735
Granulins	3301	3301	2018	Sun BB	Males and Females	European	10534735
Gastrin-releasing peptide	3301	3301	2018	Sun BB	Males and Females	European	10534735
DNA dC->dU-editing enzyme APOBEC-3G	3301	3301	2018	Sun BB	Males and Females	European	10534735
GrpE protein homolog 1, mitochondrial	3301	3301	2018	Sun BB	Males and Females	European	10534735
GSK3-beta interaction protein	3301	3301	2018	Sun BB	Males and Females	European	10534735
Glutathione S-transferase A1	3301	3301	2018	Sun BB	Males and Females	European	10534735
Glutathione S-transferase A3	3301	3301	2018	Sun BB	Males and Females	European	10534735
Glutathione S-transferase A4	3301	3301	2018	Sun BB	Males and Females	European	10534735
Glutathione S-transferase kappa 1	3301	3301	2018	Sun BB	Males and Females	European	10534735
Glutathione S-transferase Mu 1	3301	3301	2018	Sun BB	Males and Females	European	10534735
Glutathione S-transferase omega-1	3301	3301	2018	Sun BB	Males and Females	European	10534735
Glutathione S-transferase P	3301	3301	2018	Sun BB	Males and Females	European	10534735
Apolipoprotein D	3301	3301	2018	Sun BB	Males and Females	European	10534735
Glutathione S-transferase theta-2B	3301	3301	2018	Sun BB	Males and Females	European	10534735
General transcription factor II-I	3301	3301	2018	Sun BB	Males and Females	European	10534735
Guanylyl cyclase-activating protein 1	3301	3301	2018	Sun BB	Males and Females	European	10534735
Guanylate cyclase activator 2B	3301	3301	2018	Sun BB	Males and Females	European	10534735
Glucoside xylosyltransferase 1	3301	3301	2018	Sun BB	Males and Females	European	10534735
Glycophorin-A	3301	3301	2018	Sun BB	Males and Females	European	10534735
Granzyme A	3301	3301	2018	Sun BB	Males and Females	European	10534735
Granzyme B	3301	3301	2018	Sun BB	Males and Females	European	10534735
Arf-GAP with coiled-coil, ANK repeat and PH domain-containing protein 2	3301	3301	2018	Sun BB	Males and Females	European	10534735
Granzyme H	3301	3301	2018	Sun BB	Males and Females	European	10534735
Granzyme K	3301	3301	2018	Sun BB	Males and Females	European	10534735
Granzyme M	3301	3301	2018	Sun BB	Males and Females	European	10534735
Histone H1x	3301	3301	2018	Sun BB	Males and Females	European	10534735
Histone H2A.z	3301	3301	2018	Sun BB	Males and Females	European	10534735
GDH/6PGL endoplasmic bifunctional protein	3301	3301	2018	Sun BB	Males and Females	European	10534735
3-hydroxyanthranilate 3,4-dioxygenase	3301	3301	2018	Sun BB	Males and Females	European	10534735
Hepcidin	3301	3301	2018	Sun BB	Males and Females	European	10534735
Hyaluronan and proteoglycan link protein 1	3301	3301	2018	Sun BB	Males and Females	European	10534735
Histone acetyltransferase type B catalytic subunit	3301	3301	2018	Sun BB	Males and Females	European	10534735
Apolipoprotein E (isoform E3)	3301	3301	2018	Sun BB	Males and Females	European	10534735
Hepatitis A virus cellular receptor 1	3301	3301	2018	Sun BB	Males and Females	European	10534735
Hepatitis A virus cellular receptor 2	3301	3301	2018	Sun BB	Males and Females	European	10534735
Heparin-binding EGF-like growth factor	3301	3301	2018	Sun BB	Males and Females	European	10534735
Hemoglobin subunit gamma-1	3301	3301	2018	Sun BB	Males and Females	European	10534735
Hemoglobin subunit theta-1	3301	3301	2018	Sun BB	Males and Females	European	10534735
Hemoglobin subunit zeta	3301	3301	2018	Sun BB	Males and Females	European	10534735
Hydroxycarboxylic acid receptor 2	3301	3301	2018	Sun BB	Males and Females	European	10534735
Tyrosine-protein kinase HCK	3301	3301	2018	Sun BB	Males and Females	European	10534735
Apolipoprotein E (isoform E2)	3301	3301	2018	Sun BB	Males and Females	European	10534735
Histone deacetylase 8	3301	3301	2018	Sun BB	Males and Females	European	10534735
Hepatoma-derived growth factor-related protein 2	3301	3301	2018	Sun BB	Males and Females	European	10534735
Haloacid dehalogenase-like hydrolase domain-containing protein 2	3301	3301	2018	Sun BB	Males and Females	European	10534735
Vigilin	3301	3301	2018	Sun BB	Males and Females	European	10534735
E3 ubiquitin-protein ligase HECW1	3301	3301	2018	Sun BB	Males and Females	European	10534735
Protein HEG homolog 1	3301	3301	2018	Sun BB	Males and Females	European	10534735
HEPACAM family member 2	3301	3301	2018	Sun BB	Males and Females	European	10534735
Hephaestin-like protein 1	3301	3301	2018	Sun BB	Males and Females	European	10534735
Probable E3 ubiquitin-protein ligase HERC1	3301	3301	2018	Sun BB	Males and Females	European	10534735
Apolipoprotein F	3301	3301	2018	Sun BB	Males and Females	European	10534735
Probable E3 ubiquitin-protein ligase HERC4	3301	3301	2018	Sun BB	Males and Females	European	10534735
E3 ISG15--protein ligase HERC5	3301	3301	2018	Sun BB	Males and Females	European	10534735
Hemojuvelin	3301	3301	2018	Sun BB	Males and Females	European	10534735
Homogentisate 1,2-dioxygenase	3301	3301	2018	Sun BB	Males and Females	European	10534735
Hepatocyte growth factor	3301	3301	2018	Sun BB	Males and Females	European	10534735
Hepatocyte growth factor-regulated tyrosine kinase substrate	3301	3301	2018	Sun BB	Males and Females	European	10534735
HERV-H LTR-associating protein 2	3301	3301	2018	Sun BB	Males and Females	European	10534735
Hypoxia-inducible factor 1-alpha	3301	3301	2018	Sun BB	Males and Females	European	10534735
Histidine triad nucleotide-binding protein 1	3301	3301	2018	Sun BB	Males and Females	European	10534735
Histidine triad nucleotide-binding protein 2, mitochondrial	3301	3301	2018	Sun BB	Males and Females	European	10534735
Apolipoprotein L1	3301	3301	2018	Sun BB	Males and Females	European	10534735
Homeodomain-interacting protein kinase 3	3301	3301	2018	Sun BB	Males and Females	European	10534735
Histone H1.2	3301	3301	2018	Sun BB	Males and Females	European	10534735
Histone H2A type 3	3301	3301	2018	Sun BB	Males and Females	European	10534735
Hexokinase-1	3301	3301	2018	Sun BB	Males and Females	European	10534735
Hexokinase-2	3301	3301	2018	Sun BB	Males and Females	European	10534735
HLA class II histocompatibility antigen, DM alpha chain	3301	3301	2018	Sun BB	Males and Females	European	10534735
HLA class II histocompatibility antigen, DP beta 1 chain	3301	3301	2018	Sun BB	Males and Females	European	10534735
HLA class II histocompatibility antigen, DQ alpha 2 chain	3301	3301	2018	Sun BB	Males and Females	European	10534735
Porphobilinogen deaminase	3301	3301	2018	Sun BB	Males and Females	European	10534735
High mobility group protein 20A	3301	3301	2018	Sun BB	Males and Females	European	10534735
SWI/SNF-related matrix-associated actin-dependent regulator of chromatin subfamily E member 1-related	3301	3301	2018	Sun BB	Males and Females	European	10534735
High mobility group protein B1	3301	3301	2018	Sun BB	Males and Females	European	10534735
High mobility group protein B2	3301	3301	2018	Sun BB	Males and Females	European	10534735
High mobility group protein B3	3301	3301	2018	Sun BB	Males and Females	European	10534735
3-hydroxy-3-methylglutaryl-coenzyme A reductase	3301	3301	2018	Sun BB	Males and Females	European	10534735
Hydroxymethylglutaryl-CoA synthase, cytoplasmic	3301	3301	2018	Sun BB	Males and Females	European	10534735
Hydroxymethylglutaryl-CoA synthase, mitochondrial	3301	3301	2018	Sun BB	Males and Females	European	10534735
Non-histone chromosomal protein HMG-14	3301	3301	2018	Sun BB	Males and Females	European	10534735
Heme oxygenase 2	3301	3301	2018	Sun BB	Males and Females	European	10534735
Hepatocyte nuclear factor 1-alpha	3301	3301	2018	Sun BB	Males and Females	European	10534735
Apolipoprotein M	3301	3301	2018	Sun BB	Males and Females	European	10534735
Hepatocyte nuclear factor 4-alpha	3301	3301	2018	Sun BB	Males and Females	European	10534735
Heterogeneous nuclear ribonucleoproteins A2/B1	3301	3301	2018	Sun BB	Males and Females	European	10534735
Heterogeneous nuclear ribonucleoprotein A/B	3301	3301	2018	Sun BB	Males and Females	European	10534735
Heterogeneous nuclear ribonucleoproteins C1/C2	3301	3301	2018	Sun BB	Males and Females	European	10534735
Heterogeneous nuclear ribonucleoprotein D-like	3301	3301	2018	Sun BB	Males and Females	European	10534735
Heterogeneous nuclear ribonucleoprotein K	3301	3301	2018	Sun BB	Males and Females	European	10534735
Heterogeneous nuclear ribonucleoprotein M	3301	3301	2018	Sun BB	Males and Females	European	10534735
4-hydroxy-2-oxoglutarate aldolase, mitochondrial	3301	3301	2018	Sun BB	Males and Females	European	10534735
Haptoglobin	3301	3301	2018	Sun BB	Males and Females	European	10534735
15-hydroxyprostaglandin dehydrogenase [NAD(+)]	3301	3301	2018	Sun BB	Males and Females	European	10534735
Hematopoietic prostaglandin D synthase	3301	3301	2018	Sun BB	Males and Females	European	10534735
HRAS-like suppressor 2	3301	3301	2018	Sun BB	Males and Females	European	10534735
Activator of apoptosis harakiri	3301	3301	2018	Sun BB	Males and Females	European	10534735
Ribonuclease UK114	3301	3301	2018	Sun BB	Males and Females	European	10534735
Heparan sulfate glucosamine 3-O-sulfotransferase 3A1	3301	3301	2018	Sun BB	Males and Females	European	10534735
Heparan sulfate glucosamine 3-O-sulfotransferase 3B1	3301	3301	2018	Sun BB	Males and Females	European	10534735
Heparan sulfate glucosamine 3-O-sulfotransferase 4	3301	3301	2018	Sun BB	Males and Females	European	10534735
Heparan-sulfate 6-O-sulfotransferase 1	3301	3301	2018	Sun BB	Males and Females	European	10534735
Heparan-sulfate 6-O-sulfotransferase 2	3301	3301	2018	Sun BB	Males and Females	European	10534735
MICOS complex subunit MIC26	3301	3301	2018	Sun BB	Males and Females	European	10534735
3-hydroxyacyl-CoA dehydrogenase type-2	3301	3301	2018	Sun BB	Males and Females	European	10534735
17-beta-hydroxysteroid dehydrogenase 14	3301	3301	2018	Sun BB	Males and Females	European	10534735
Estradiol 17-beta-dehydrogenase 1	3301	3301	2018	Sun BB	Males and Females	European	10534735
Estradiol 17-beta-dehydrogenase 2	3301	3301	2018	Sun BB	Males and Females	European	10534735
Heat shock protein HSP 90-alpha/beta	3301	3301	2018	Sun BB	Males and Females	European	10534735
Heat shock protein HSP 90-beta	3301	3301	2018	Sun BB	Males and Females	European	10534735
Endoplasmin	3301	3301	2018	Sun BB	Males and Females	European	10534735
Heat shock 70 kDa protein 1-like	3301	3301	2018	Sun BB	Males and Females	European	10534735
Heat shock 70 kDa protein 6	3301	3301	2018	Sun BB	Males and Females	European	10534735
Oxidoreductase HTATIP2	3301	3301	2018	Sun BB	Males and Females	European	10534735
Amyloid beta A4 protein	3301	3301	2018	Sun BB	Males and Females	European	10534735
Histatin-1	3301	3301	2018	Sun BB	Males and Females	European	10534735
Serine protease HTRA2, mitochondrial	3301	3301	2018	Sun BB	Males and Females	European	10534735
Hyaluronidase-1	3301	3301	2018	Sun BB	Males and Females	European	10534735
Isoleucine--tRNA ligase, cytoplasmic	3301	3301	2018	Sun BB	Males and Females	European	10534735
Bone sialoprotein 2	3301	3301	2018	Sun BB	Males and Females	European	10534735
Intercellular adhesion molecule 1	3301	3301	2018	Sun BB	Males and Females	European	10534735
Intercellular adhesion molecule 2	3301	3301	2018	Sun BB	Males and Females	European	10534735
Intercellular adhesion molecule 3	3301	3301	2018	Sun BB	Males and Females	European	10534735
Acyl-CoA-binding domain-containing protein 6	3301	3301	2018	Sun BB	Males and Females	European	10534735
DCC-interacting protein 13-alpha	3301	3301	2018	Sun BB	Males and Females	European	10534735
Intercellular adhesion molecule 4	3301	3301	2018	Sun BB	Males and Females	European	10534735
Intercellular adhesion molecule 5	3301	3301	2018	Sun BB	Males and Females	European	10534735
Inducible T-cell costimulator	3301	3301	2018	Sun BB	Males and Females	European	10534735
ICOS ligand	3301	3301	2018	Sun BB	Males and Females	European	10534735
DNA-binding protein inhibitor ID-1	3301	3301	2018	Sun BB	Males and Females	European	10534735
DNA-binding protein inhibitor ID-2	3301	3301	2018	Sun BB	Males and Females	European	10534735
Insulin-degrading enzyme	3301	3301	2018	Sun BB	Males and Females	European	10534735
Amphiregulin	3301	3301	2018	Sun BB	Males and Females	European	10534735
Indoleamine 2,3-dioxygenase 1	3301	3301	2018	Sun BB	Males and Females	European	10534735
Alpha-L-iduronidase	3301	3301	2018	Sun BB	Males and Females	European	10534735
Radiation-inducible immediate-early gene IEX-1	3301	3301	2018	Sun BB	Males and Females	European	10534735
Immediate early response 3-interacting protein 1	3301	3301	2018	Sun BB	Males and Females	European	10534735
Gamma-interferon-inducible protein 16	3301	3301	2018	Sun BB	Males and Females	European	10534735
Interferon-induced protein with tetratricopeptide repeats 2	3301	3301	2018	Sun BB	Males and Females	European	10534735
Interferon-induced protein with tetratricopeptide repeats 3	3301	3301	2018	Sun BB	Males and Females	European	10534735
Interferon alpha-10	3301	3301	2018	Sun BB	Males and Females	European	10534735
ADP-ribosylation factor 3	3301	3301	2018	Sun BB	Males and Females	European	10534735
Interferon alpha-14	3301	3301	2018	Sun BB	Males and Females	European	10534735
Interferon alpha-4	3301	3301	2018	Sun BB	Males and Females	European	10534735
Interferon alpha-5	3301	3301	2018	Sun BB	Males and Females	European	10534735
Interferon alpha-6	3301	3301	2018	Sun BB	Males and Females	European	10534735
Interferon alpha-7	3301	3301	2018	Sun BB	Males and Females	European	10534735
Interferon alpha-8	3301	3301	2018	Sun BB	Males and Females	European	10534735
Interferon alpha/beta receptor 1	3301	3301	2018	Sun BB	Males and Females	European	10534735
Interferon beta	3301	3301	2018	Sun BB	Males and Females	European	10534735
Interferon gamma	3301	3301	2018	Sun BB	Males and Females	European	10534735
ADP-ribosylation factor 6	3301	3301	2018	Sun BB	Males and Females	European	10534735
Interferon gamma receptor 1	3301	3301	2018	Sun BB	Males and Females	European	10534735
Interferon gamma receptor 2	3301	3301	2018	Sun BB	Males and Females	European	10534735
Interferon lambda-1	3301	3301	2018	Sun BB	Males and Females	European	10534735
Interferon lambda-2	3301	3301	2018	Sun BB	Males and Females	European	10534735
Interferon lambda receptor 1	3301	3301	2018	Sun BB	Males and Females	European	10534735
Interferon omega-1	3301	3301	2018	Sun BB	Males and Females	European	10534735
Immunoglobulin-binding protein 1	3301	3301	2018	Sun BB	Males and Females	European	10534735
ADP-ribosylation factor GTPase-activating protein 2	3301	3301	2018	Sun BB	Males and Females	European	10534735
Immunoglobulin superfamily DCC subclass member 3	3301	3301	2018	Sun BB	Males and Females	European	10534735
Immunoglobulin superfamily DCC subclass member 4	3301	3301	2018	Sun BB	Males and Females	European	10534735
Insulin-like growth factor I	3301	3301	2018	Sun BB	Males and Females	European	10534735
Insulin-like growth factor 1 receptor	3301	3301	2018	Sun BB	Males and Females	European	10534735
Cation-independent mannose-6-phosphate receptor	3301	3301	2018	Sun BB	Males and Females	European	10534735
Insulin-like growth factor-binding protein 1	3301	3301	2018	Sun BB	Males and Females	European	10534735
Insulin-like growth factor-binding protein 2	3301	3301	2018	Sun BB	Males and Females	European	10534735
Insulin-like growth factor-binding protein 3	3301	3301	2018	Sun BB	Males and Females	European	10534735
Arfaptin-1	3301	3301	2018	Sun BB	Males and Females	European	10534735
Insulin-like growth factor-binding protein 6	3301	3301	2018	Sun BB	Males and Females	European	10534735
Insulin-like growth factor-binding protein 7	3301	3301	2018	Sun BB	Males and Females	European	10534735
Insulin-like growth factor-binding protein-like 1	3301	3301	2018	Sun BB	Males and Females	European	10534735
Insulin growth factor-like family member 3	3301	3301	2018	Sun BB	Males and Females	European	10534735
Insulin growth factor-like family member 4	3301	3301	2018	Sun BB	Males and Females	European	10534735
IGF-like family receptor 1	3301	3301	2018	Sun BB	Males and Females	European	10534735
Immunoglobulin E	3301	3301	2018	Sun BB	Males and Females	European	10534735
Immunoglobulin J chain	3301	3301	2018	Sun BB	Males and Females	European	10534735
Immunoglobulin lambda-like polypeptide 1	3301	3301	2018	Sun BB	Males and Females	European	10534735
IgLON family member 5	3301	3301	2018	Sun BB	Males and Females	European	10534735
Arfaptin-2	3301	3301	2018	Sun BB	Males and Females	European	10534735
Immunoglobulin superfamily member 11	3301	3301	2018	Sun BB	Males and Females	European	10534735
Immunoglobulin superfamily member 8	3301	3301	2018	Sun BB	Males and Females	European	10534735
Protein turtle homolog A	3301	3301	2018	Sun BB	Males and Females	European	10534735
Interleukin-10	3301	3301	2018	Sun BB	Males and Females	European	10534735
Interleukin-10 receptor subunit beta	3301	3301	2018	Sun BB	Males and Females	European	10534735
Interleukin-11	3301	3301	2018	Sun BB	Males and Females	European	10534735
Interleukin-11 receptor subunit alpha	3301	3301	2018	Sun BB	Males and Females	European	10534735
Interleukin-12	3301	3301	2018	Sun BB	Males and Females	European	10534735
Rho GTPase-activating protein 1	3301	3301	2018	Sun BB	Males and Females	European	10534735
Interleukin-23	3301	3301	2018	Sun BB	Males and Females	European	10534735
Interleukin-12 receptor subunit beta-1	3301	3301	2018	Sun BB	Males and Females	European	10534735
Interleukin-12 receptor subunit beta-2	3301	3301	2018	Sun BB	Males and Females	European	10534735
Interleukin-13	3301	3301	2018	Sun BB	Males and Females	European	10534735
Interleukin-13 receptor subunit alpha-1	3301	3301	2018	Sun BB	Males and Females	European	10534735
Interleukin-15 receptor subunit alpha	3301	3301	2018	Sun BB	Males and Females	European	10534735
Interleukin-16	3301	3301	2018	Sun BB	Males and Females	European	10534735
Rho GTPase-activating protein 25	3301	3301	2018	Sun BB	Males and Females	European	10534735
Interleukin-17A	3301	3301	2018	Sun BB	Males and Females	European	10534735
Interleukin-17C	3301	3301	2018	Sun BB	Males and Females	European	10534735
Interleukin-17D	3301	3301	2018	Sun BB	Males and Females	European	10534735
Interleukin-17F	3301	3301	2018	Sun BB	Males and Females	European	10534735
Interleukin-17 receptor A	3301	3301	2018	Sun BB	Males and Females	European	10534735
Interleukin-17 receptor B	3301	3301	2018	Sun BB	Males and Females	European	10534735
Interleukin-17 receptor C	3301	3301	2018	Sun BB	Males and Females	European	10534735
Interleukin-17 receptor D	3301	3301	2018	Sun BB	Males and Females	European	10534735
Rho GTPase-activating protein 30	3301	3301	2018	Sun BB	Males and Females	European	10534735
Interleukin-18-binding protein	3301	3301	2018	Sun BB	Males and Females	European	10534735
Interleukin-18 receptor 1	3301	3301	2018	Sun BB	Males and Females	European	10534735
Interleukin-19	3301	3301	2018	Sun BB	Males and Females	European	10534735
Interleukin-1 alpha	3301	3301	2018	Sun BB	Males and Females	European	10534735
Interleukin-1 beta	3301	3301	2018	Sun BB	Males and Females	European	10534735
Interleukin-1 receptor type 1	3301	3301	2018	Sun BB	Males and Females	European	10534735
Interleukin-1 receptor type 2	3301	3301	2018	Sun BB	Males and Females	European	10534735
Interleukin-1 Receptor accessory protein	3301	3301	2018	Sun BB	Males and Females	European	10534735
Acyl-CoA-binding domain-containing protein 7	3301	3301	2018	Sun BB	Males and Females	European	10534735
Rho GTPase-activating protein 36	3301	3301	2018	Sun BB	Males and Females	European	10534735
X-linked interleukin-1 receptor accessory protein-like 2	3301	3301	2018	Sun BB	Males and Females	European	10534735
Interleukin-1 receptor-like 1	3301	3301	2018	Sun BB	Males and Females	European	10534735
Interleukin-1 receptor-like 2	3301	3301	2018	Sun BB	Males and Females	European	10534735
Interleukin-1 receptor antagonist protein	3301	3301	2018	Sun BB	Males and Females	European	10534735
Interleukin-20	3301	3301	2018	Sun BB	Males and Females	European	10534735
Interleukin-21	3301	3301	2018	Sun BB	Males and Females	European	10534735
Interleukin-22	3301	3301	2018	Sun BB	Males and Females	European	10534735
Interleukin-22 receptor subunit alpha-1	3301	3301	2018	Sun BB	Males and Females	European	10534735
Rho GTPase-activating protein 5	3301	3301	2018	Sun BB	Males and Females	European	10534735
Interleukin-22 receptor subunit alpha-2	3301	3301	2018	Sun BB	Males and Females	European	10534735
Interleukin-2	3301	3301	2018	Sun BB	Males and Females	European	10534735
Interleukin-23 receptor	3301	3301	2018	Sun BB	Males and Females	European	10534735
Interleukin-24	3301	3301	2018	Sun BB	Males and Females	European	10534735
Interleukin-25	3301	3301	2018	Sun BB	Males and Females	European	10534735
Interleukin-27	3301	3301	2018	Sun BB	Males and Females	European	10534735
Interleukin-27 receptor subunit alpha	3301	3301	2018	Sun BB	Males and Females	European	10534735
Interleukin-2 receptor subunit alpha	3301	3301	2018	Sun BB	Males and Females	European	10534735
Interleukin-2 receptor subunit beta	3301	3301	2018	Sun BB	Males and Females	European	10534735
Rho GDP-dissociation inhibitor 1	3301	3301	2018	Sun BB	Males and Females	European	10534735
Cytokine receptor common subunit gamma	3301	3301	2018	Sun BB	Males and Females	European	10534735
Interleukin-31	3301	3301	2018	Sun BB	Males and Females	European	10534735
Interleukin-31 receptor subunit alpha	3301	3301	2018	Sun BB	Males and Females	European	10534735
Interleukin-32	3301	3301	2018	Sun BB	Males and Females	European	10534735
Interleukin-34	3301	3301	2018	Sun BB	Males and Females	European	10534735
Interleukin-3	3301	3301	2018	Sun BB	Males and Females	European	10534735
Interleukin-36 alpha	3301	3301	2018	Sun BB	Males and Females	European	10534735
Interleukin-36 beta	3301	3301	2018	Sun BB	Males and Females	European	10534735
Interleukin-36 gamma	3301	3301	2018	Sun BB	Males and Females	European	10534735
Interleukin-37	3301	3301	2018	Sun BB	Males and Females	European	10534735
Rho GDP-dissociation inhibitor 2	3301	3301	2018	Sun BB	Males and Females	European	10534735
Interleukin-3 receptor subunit alpha	3301	3301	2018	Sun BB	Males and Females	European	10534735
Interleukin-4	3301	3301	2018	Sun BB	Males and Females	European	10534735
Interleukin-4 receptor subunit alpha	3301	3301	2018	Sun BB	Males and Females	European	10534735
Interleukin-5	3301	3301	2018	Sun BB	Males and Females	European	10534735
Interleukin-5 receptor subunit alpha	3301	3301	2018	Sun BB	Males and Females	European	10534735
Interleukin-6	3301	3301	2018	Sun BB	Males and Females	European	10534735
Rho guanine nucleotide exchange factor 10	3301	3301	2018	Sun BB	Males and Females	European	10534735
Interleukin-6 receptor subunit alpha	3301	3301	2018	Sun BB	Males and Females	European	10534735
Interleukin-6 receptor subunit beta	3301	3301	2018	Sun BB	Males and Females	European	10534735
Interleukin-7	3301	3301	2018	Sun BB	Males and Females	European	10534735
Interleukin-7 receptor subunit alpha	3301	3301	2018	Sun BB	Males and Females	European	10534735
Interleukin-9	3301	3301	2018	Sun BB	Males and Females	European	10534735
Interleukin enhancer-binding factor 3	3301	3301	2018	Sun BB	Males and Females	European	10534735
Inositol monophosphatase 3	3301	3301	2018	Sun BB	Males and Females	European	10534735
Inosine-5'-monophosphate dehydrogenase 1	3301	3301	2018	Sun BB	Males and Females	European	10534735
Rho guanine nucleotide exchange factor 1	3301	3301	2018	Sun BB	Males and Females	European	10534735
Inosine-5'-monophosphate dehydrogenase 2	3301	3301	2018	Sun BB	Males and Females	European	10534735
Alpha-internexin	3301	3301	2018	Sun BB	Males and Females	European	10534735
Inhibitor of growth protein 1	3301	3301	2018	Sun BB	Males and Females	European	10534735
Inhibin beta A chain	3301	3301	2018	Sun BB	Males and Females	European	10534735
Inhibin beta A chain:Inhibin beta B chain heterodimer	3301	3301	2018	Sun BB	Males and Females	European	10534735
Inhibin beta C chain	3301	3301	2018	Sun BB	Males and Females	European	10534735
72 kDa inositol polyphosphate 5-phosphatase	3301	3301	2018	Sun BB	Males and Females	European	10534735
Insulin	3301	3301	2018	Sun BB	Males and Females	European	10534735
Insulin-induced gene 1 protein	3301	3301	2018	Sun BB	Males and Females	European	10534735
Rho guanine nucleotide exchange factor 2	3301	3301	2018	Sun BB	Males and Females	European	10534735
Insulin-like 3	3301	3301	2018	Sun BB	Males and Females	European	10534735
Early placenta insulin-like peptide	3301	3301	2018	Sun BB	Males and Females	European	10534735
Insulin-like peptide INSL5	3301	3301	2018	Sun BB	Males and Females	European	10534735
Insulin-like peptide INSL6	3301	3301	2018	Sun BB	Males and Females	European	10534735
Insulin receptor	3301	3301	2018	Sun BB	Males and Females	European	10534735
IQ domain-containing protein F1	3301	3301	2018	Sun BB	Males and Females	European	10534735
Interferon regulatory factor 1	3301	3301	2018	Sun BB	Males and Females	European	10534735
Interferon regulatory factor 2	3301	3301	2018	Sun BB	Males and Females	European	10534735
Interferon regulatory factor 4	3301	3301	2018	Sun BB	Males and Females	European	10534735
Rho guanine nucleotide exchange factor 25	3301	3301	2018	Sun BB	Males and Females	European	10534735
Interferon regulatory factor 6	3301	3301	2018	Sun BB	Males and Females	European	10534735
Interferon regulatory factor 9	3301	3301	2018	Sun BB	Males and Females	European	10534735
Iron-sulfur cluster assembly enzyme ISCU, mitochondrial	3301	3301	2018	Sun BB	Males and Females	European	10534735
Ubiquitin-like protein ISG15	3301	3301	2018	Sun BB	Males and Females	European	10534735
Insulin gene enhancer protein ISL-1	3301	3301	2018	Sun BB	Males and Females	European	10534735
Immunoglobulin superfamily containing leucine-rich repeat protein 2	3301	3301	2018	Sun BB	Males and Females	European	10534735
Isthmin-1	3301	3301	2018	Sun BB	Males and Females	European	10534735
Isochorismatase domain-containing protein 1	3301	3301	2018	Sun BB	Males and Females	European	10534735
IST1 homolog	3301	3301	2018	Sun BB	Males and Females	European	10534735
Rho guanine nucleotide exchange factor 7	3301	3301	2018	Sun BB	Males and Females	European	10534735
T-cell immunomodulatory protein	3301	3301	2018	Sun BB	Males and Females	European	10534735
Integrin alpha-I: beta-1 complex	3301	3301	2018	Sun BB	Males and Females	European	10534735
Integrin alpha-5	3301	3301	2018	Sun BB	Males and Females	European	10534735
Integrin alpha-L	3301	3301	2018	Sun BB	Males and Females	European	10534735
Integrin alpha-V: beta-5 complex	3301	3301	2018	Sun BB	Males and Females	European	10534735
Integrin beta-7	3301	3301	2018	Sun BB	Males and Females	European	10534735
Inter-alpha-trypsin inhibitor heavy chain H1	3301	3301	2018	Sun BB	Males and Females	European	10534735
Inter-alpha-trypsin inhibitor heavy chain H5	3301	3301	2018	Sun BB	Males and Females	European	10534735
Integral membrane protein 2A	3301	3301	2018	Sun BB	Males and Females	European	10534735
AT-rich interactive domain-containing protein 3A	3301	3301	2018	Sun BB	Males and Females	European	10534735
Integral membrane protein 2B	3301	3301	2018	Sun BB	Males and Females	European	10534735
Integral membrane protein 2C	3301	3301	2018	Sun BB	Males and Females	European	10534735
Inositol-trisphosphate 3-kinase A	3301	3301	2018	Sun BB	Males and Females	European	10534735
Inositol 1,4,5-trisphosphate receptor-interacting protein-like 1	3301	3301	2018	Sun BB	Males and Females	European	10534735
Intersectin-1	3301	3301	2018	Sun BB	Males and Females	European	10534735
Protein jagged-1	3301	3301	2018	Sun BB	Males and Females	European	10534735
Protein jagged-2	3301	3301	2018	Sun BB	Males and Females	European	10534735
Tyrosine-protein kinase JAK2	3301	3301	2018	Sun BB	Males and Females	European	10534735
Janus kinase and microtubule-interacting protein 3	3301	3301	2018	Sun BB	Males and Females	European	10534735
Angiotensin-converting enzyme 2	3301	3301	2018	Sun BB	Males and Females	European	10534735
ADP-ribosylation factor-like protein 11	3301	3301	2018	Sun BB	Males and Females	European	10534735
Junctional adhesion molecule B	3301	3301	2018	Sun BB	Males and Females	European	10534735
Junctional adhesion molecule C	3301	3301	2018	Sun BB	Males and Females	European	10534735
Junctophilin-1	3301	3301	2018	Sun BB	Males and Females	European	10534735
Junctophilin-3	3301	3301	2018	Sun BB	Males and Females	European	10534735
Protein JTB	3301	3301	2018	Sun BB	Males and Females	European	10534735
Transcription factor AP-1	3301	3301	2018	Sun BB	Males and Females	European	10534735
Anosmin-1	3301	3301	2018	Sun BB	Males and Females	European	10534735
Histone acetyltransferase KAT6A	3301	3301	2018	Sun BB	Males and Females	European	10534735
Potassium voltage-gated channel subfamily A member 10	3301	3301	2018	Sun BB	Males and Females	European	10534735
Voltage-gated potassium channel subunit beta-2	3301	3301	2018	Sun BB	Males and Females	European	10534735
ADP-ribosylation factor-like protein 1	3301	3301	2018	Sun BB	Males and Females	European	10534735
Potassium voltage-gated channel subfamily E member 2	3301	3301	2018	Sun BB	Males and Females	European	10534735
Potassium voltage-gated channel subfamily E member 3	3301	3301	2018	Sun BB	Males and Females	European	10534735
Potassium voltage-gated channel subfamily E regulatory beta subunit 5	3301	3301	2018	Sun BB	Males and Females	European	10534735
Potassium voltage-gated channel subfamily F member 1	3301	3301	2018	Sun BB	Males and Females	European	10534735
Potassium voltage-gated channel subfamily G member 4	3301	3301	2018	Sun BB	Males and Females	European	10534735
Kv channel-interacting protein 1	3301	3301	2018	Sun BB	Males and Females	European	10534735
Calsenilin	3301	3301	2018	Sun BB	Males and Females	European	10534735
Small conductance calcium-activated potassium channel protein 1	3301	3301	2018	Sun BB	Males and Females	European	10534735
Keratinocyte-associated transmembrane protein 2	3301	3301	2018	Sun BB	Males and Females	European	10534735
ADP-ribosylation factor-like protein 3	3301	3301	2018	Sun BB	Males and Females	European	10534735
BTB/POZ domain-containing protein KCTD5	3301	3301	2018	Sun BB	Males and Females	European	10534735
KDEL motif-containing protein 2	3301	3301	2018	Sun BB	Males and Females	European	10534735
Vascular endothelial growth factor receptor 2	3301	3301	2018	Sun BB	Males and Females	European	10534735
Kell blood group glycoprotein	3301	3301	2018	Sun BB	Males and Females	European	10534735
Uncharacterized protein KIAA0040	3301	3301	2018	Sun BB	Males and Females	European	10534735
Dyslexia-associated protein KIAA0319	3301	3301	2018	Sun BB	Males and Females	European	10534735
Dyslexia-associated protein KIAA0319-like protein	3301	3301	2018	Sun BB	Males and Females	European	10534735
UPF0258 protein KIAA1024	3301	3301	2018	Sun BB	Males and Females	European	10534735
Uncharacterized family 31 glucosidase KIAA1161	3301	3301	2018	Sun BB	Males and Females	European	10534735
Armadillo repeat-containing protein 5	3301	3301	2018	Sun BB	Males and Females	European	10534735
UPF0577 protein KIAA1324	3301	3301	2018	Sun BB	Males and Females	European	10534735
UPF0577 protein KIAA1324-like	3301	3301	2018	Sun BB	Males and Females	European	10534735
Uncharacterized protein KIAA1467	3301	3301	2018	Sun BB	Males and Females	European	10534735
Uncharacterized protein KIAA2013	3301	3301	2018	Sun BB	Males and Females	European	10534735
Kinesin-like protein KIF16B	3301	3301	2018	Sun BB	Males and Females	European	10534735
Kinesin-like protein KIF1C	3301	3301	2018	Sun BB	Males and Females	European	10534735
Kinesin-like protein KIF23	3301	3301	2018	Sun BB	Males and Females	European	10534735
DNA/RNA-binding protein KIN17	3301	3301	2018	Sun BB	Males and Females	European	10534735
Killer cell immunoglobulin-like receptor 2DL2	3301	3301	2018	Sun BB	Males and Females	European	10534735
Killer cell immunoglobulin-like receptor 2DL4	3301	3301	2018	Sun BB	Males and Females	European	10534735
Killer cell immunoglobulin-like receptor 2DL5A	3301	3301	2018	Sun BB	Males and Females	European	10534735
Killer cell immunoglobulin-like receptor 2DS2	3301	3301	2018	Sun BB	Males and Females	European	10534735
Killer cell immunoglobulin-like receptor 3DL2	3301	3301	2018	Sun BB	Males and Females	European	10534735
Killer cell immunoglobulin-like receptor 3DL3	3301	3301	2018	Sun BB	Males and Females	European	10534735
Killer cell immunoglobulin-like receptor 3DS1	3301	3301	2018	Sun BB	Males and Females	European	10534735
Kin of IRRE-like protein 2	3301	3301	2018	Sun BB	Males and Females	European	10534735
Kin of IRRE-like protein 3	3301	3301	2018	Sun BB	Males and Females	European	10534735
Mast/stem cell growth factor receptor Kit	3301	3301	2018	Sun BB	Males and Females	European	10534735
Kit ligand	3301	3301	2018	Sun BB	Males and Females	European	10534735
Kelch-like protein 12	3301	3301	2018	Sun BB	Males and Females	European	10534735
Kelch-like protein 13	3301	3301	2018	Sun BB	Males and Females	European	10534735
Kallikrein-11	3301	3301	2018	Sun BB	Males and Females	European	10534735
Kallikrein-12	3301	3301	2018	Sun BB	Males and Females	European	10534735
Kallikrein-14	3301	3301	2018	Sun BB	Males and Females	European	10534735
Actin-related protein 2/3 complex subunit 3	3301	3301	2018	Sun BB	Males and Females	European	10534735
Kallikrein-15	3301	3301	2018	Sun BB	Males and Females	European	10534735
Prostate-specific antigen	3301	3301	2018	Sun BB	Males and Females	European	10534735
Kallikrein-4	3301	3301	2018	Sun BB	Males and Females	European	10534735
Kallikrein-5	3301	3301	2018	Sun BB	Males and Females	European	10534735
Kallikrein-6	3301	3301	2018	Sun BB	Males and Females	European	10534735
Kallikrein-7	3301	3301	2018	Sun BB	Males and Females	European	10534735
Kallikrein-8	3301	3301	2018	Sun BB	Males and Females	European	10534735
NKG2-A/NKG2-B type II integral membrane protein	3301	3301	2018	Sun BB	Males and Females	European	10534735
cAMP-regulated phosphoprotein 19	3301	3301	2018	Sun BB	Males and Females	European	10534735
NKG2-E type II integral membrane protein	3301	3301	2018	Sun BB	Males and Females	European	10534735
Killer cell lectin-like receptor subfamily F member 1	3301	3301	2018	Sun BB	Males and Females	European	10534735
NKG2-D type II integral membrane protein	3301	3301	2018	Sun BB	Males and Females	European	10534735
Histone-lysine N-methyltransferase 2C	3301	3301	2018	Sun BB	Males and Females	European	10534735
Importin subunit alpha-1	3301	3301	2018	Sun BB	Males and Females	European	10534735
Importin subunit alpha-3	3301	3301	2018	Sun BB	Males and Females	European	10534735
GTPase KRas	3301	3301	2018	Sun BB	Males and Females	European	10534735
cAMP-regulated phosphoprotein 21	3301	3301	2018	Sun BB	Males and Females	European	10534735
Kremen protein 1	3301	3301	2018	Sun BB	Males and Females	European	10534735
Kremen protein 2	3301	3301	2018	Sun BB	Males and Females	European	10534735
Keratin, type I cytoskeletal 17	3301	3301	2018	Sun BB	Males and Females	European	10534735
Keratin, type I cytoskeletal 18	3301	3301	2018	Sun BB	Males and Females	European	10534735
Keratin, type I cytoskeletal 20	3301	3301	2018	Sun BB	Males and Females	European	10534735
Keratin, type II cytoskeletal 5	3301	3301	2018	Sun BB	Males and Females	European	10534735
Keratin, type II cytoskeletal 7	3301	3301	2018	Sun BB	Males and Females	European	10534735
Keratin-associated protein 2-4	3301	3301	2018	Sun BB	Males and Females	European	10534735
Keratinocyte differentiation-associated protein	3301	3301	2018	Sun BB	Males and Females	European	10534735
Kynureninase	3301	3301	2018	Sun BB	Males and Females	European	10534735
Beta-arrestin-1	3301	3301	2018	Sun BB	Males and Females	European	10534735
Neural cell adhesion molecule L1	3301	3301	2018	Sun BB	Males and Females	European	10534735
Ladinin-1	3301	3301	2018	Sun BB	Males and Females	European	10534735
Lymphocyte activation gene 3 protein	3301	3301	2018	Sun BB	Males and Females	European	10534735
Leukocyte-associated immunoglobulin-like receptor 1	3301	3301	2018	Sun BB	Males and Females	European	10534735
Laminin	3301	3301	2018	Sun BB	Males and Females	European	10534735
Laminin subunit alpha-4	3301	3301	2018	Sun BB	Males and Females	European	10534735
Laminin subunit gamma-2	3301	3301	2018	Sun BB	Males and Females	European	10534735
Lysosome-associated membrane glycoprotein 3	3301	3301	2018	Sun BB	Males and Females	European	10534735
Ragulator complex protein LAMTOR3	3301	3301	2018	Sun BB	Males and Females	European	10534735
ATP-citrate synthase	3301	3301	2018	Sun BB	Males and Females	European	10534735
Arrestin domain-containing protein 3	3301	3301	2018	Sun BB	Males and Females	European	10534735
Glycosyltransferase-like protein LARGE1	3301	3301	2018	Sun BB	Males and Females	European	10534735
Linker for activation of T-cells family member 1	3301	3301	2018	Sun BB	Males and Females	European	10534735
Linker for activation of T-cells family member 2	3301	3301	2018	Sun BB	Males and Females	European	10534735
Layilin	3301	3301	2018	Sun BB	Males and Females	European	10534735
Tyrosine-protein kinase Lck	3301	3301	2018	Sun BB	Males and Females	European	10534735
Leucine carboxyl methyltransferase 1	3301	3301	2018	Sun BB	Males and Females	European	10534735
Epididymal-specific lipocalin-10	3301	3301	2018	Sun BB	Males and Females	European	10534735
Lipocalin-1	3301	3301	2018	Sun BB	Males and Females	European	10534735
Neutrophil gelatinase-associated lipocalin	3301	3301	2018	Sun BB	Males and Females	European	10534735
Arylsulfatase A	3301	3301	2018	Sun BB	Males and Females	European	10534735
Epididymal-specific lipocalin-8	3301	3301	2018	Sun BB	Males and Females	European	10534735
Ligand-dependent nuclear receptor corepressor-like protein	3301	3301	2018	Sun BB	Males and Females	European	10534735
Plastin-2	3301	3301	2018	Sun BB	Males and Females	European	10534735
Lactase-phlorizin hydrolase	3301	3301	2018	Sun BB	Males and Females	European	10534735
Lactase-like protein	3301	3301	2018	Sun BB	Males and Females	European	10534735
L-lactate dehydrogenase B chain	3301	3301	2018	Sun BB	Males and Females	European	10534735
L-lactate dehydrogenase C chain	3301	3301	2018	Sun BB	Males and Females	European	10534735
Low-density lipoprotein receptor	3301	3301	2018	Sun BB	Males and Females	European	10534735
Protein LDOC1	3301	3301	2018	Sun BB	Males and Females	European	10534735
Leukocyte cell-derived chemotaxin 1	3301	3301	2018	Sun BB	Males and Females	European	10534735
Arylsulfatase B	3301	3301	2018	Sun BB	Males and Females	European	10534735
LEM domain-containing protein 1	3301	3301	2018	Sun BB	Males and Females	European	10534735
Leptin	3301	3301	2018	Sun BB	Males and Females	European	10534735
Leptin receptor	3301	3301	2018	Sun BB	Males and Females	European	10534735
Galectin-1	3301	3301	2018	Sun BB	Males and Females	European	10534735
Galectin-2	3301	3301	2018	Sun BB	Males and Females	European	10534735
Galectin-4	3301	3301	2018	Sun BB	Males and Females	European	10534735
Galectin-7	3301	3301	2018	Sun BB	Males and Females	European	10534735
Arylsulfatase K	3301	3301	2018	Sun BB	Males and Females	European	10534735
Galectin-8	3301	3301	2018	Sun BB	Males and Females	European	10534735
Galectin-9	3301	3301	2018	Sun BB	Males and Females	European	10534735
Leucine-rich repeat LGI family member 3	3301	3301	2018	Sun BB	Males and Females	European	10534735
Legumain	3301	3301	2018	Sun BB	Males and Females	European	10534735
Lutropin subunit beta	3301	3301	2018	Sun BB	Males and Females	European	10534735
Leukemia inhibitory factor	3301	3301	2018	Sun BB	Males and Females	European	10534735
Leukemia inhibitory factor receptor	3301	3301	2018	Sun BB	Males and Females	European	10534735
Leukocyte immunoglobulin-like receptor subfamily A member 4	3301	3301	2018	Sun BB	Males and Females	European	10534735
Leukocyte immunoglobulin-like receptor subfamily A member 5	3301	3301	2018	Sun BB	Males and Females	European	10534735
Ecto-ADP-ribosyltransferase 3	3301	3301	2018	Sun BB	Males and Females	European	10534735
Leukocyte immunoglobulin-like receptor subfamily A member 6	3301	3301	2018	Sun BB	Males and Females	European	10534735
Leukocyte immunoglobulin-like receptor subfamily B member 1	3301	3301	2018	Sun BB	Males and Females	European	10534735
Leukocyte immunoglobulin-like receptor subfamily B member 2	3301	3301	2018	Sun BB	Males and Females	European	10534735
Leukocyte immunoglobulin-like receptor subfamily B member 3	3301	3301	2018	Sun BB	Males and Females	European	10534735
Leukocyte immunoglobulin-like receptor subfamily B member 4	3301	3301	2018	Sun BB	Males and Females	European	10534735
Leukocyte immunoglobulin-like receptor subfamily B member 5	3301	3301	2018	Sun BB	Males and Females	European	10534735
Protein lin-7 homolog B	3301	3301	2018	Sun BB	Males and Females	European	10534735
Leucine-rich repeat and immunoglobulin-like domain-containing nogo receptor-interacting protein 1	3301	3301	2018	Sun BB	Males and Females	European	10534735
Leucine-rich repeat and immunoglobulin-like domain-containing nogo receptor-interacting protein 3	3301	3301	2018	Sun BB	Males and Females	European	10534735
Gastric triacylglycerol lipase	3301	3301	2018	Sun BB	Males and Females	European	10534735
Lipase member K	3301	3301	2018	Sun BB	Males and Females	European	10534735
Lipase member N	3301	3301	2018	Sun BB	Males and Females	European	10534735
Vesicular integral-membrane protein VIP36	3301	3301	2018	Sun BB	Males and Females	European	10534735
VIP36-like protein	3301	3301	2018	Sun BB	Males and Females	European	10534735
LIM and cysteine-rich domains protein 1	3301	3301	2018	Sun BB	Males and Females	European	10534735
Lamin-B1	3301	3301	2018	Sun BB	Males and Females	European	10534735
Leiomodin-1	3301	3301	2018	Sun BB	Males and Females	European	10534735
Ecto-ADP-ribosyltransferase 4	3301	3301	2018	Sun BB	Males and Females	European	10534735
Ig Kappa chain V-I region HK102- like	3301	3301	2018	Sun BB	Males and Females	European	10534735
Lon protease homolog, mitochondrial	3301	3301	2018	Sun BB	Males and Females	European	10534735
Lysyl oxidase homolog 2	3301	3301	2018	Sun BB	Males and Females	European	10534735
Putative apolipoprotein(a)-like protein 2	3301	3301	2018	Sun BB	Males and Females	European	10534735
Lysophosphatidylcholine acyltransferase 2	3301	3301	2018	Sun BB	Males and Females	European	10534735
Lactoperoxidase	3301	3301	2018	Sun BB	Males and Females	European	10534735
Leucine-rich repeat and calponin homology domain-containing protein 4	3301	3301	2018	Sun BB	Males and Females	European	10534735
Leucine-rich repeat and fibronectin type III domain-containing protein 1	3301	3301	2018	Sun BB	Males and Females	European	10534735
Leucine-rich repeat and fibronectin type-III domain-containing protein 2	3301	3301	2018	Sun BB	Males and Females	European	10534735
Artemin	3301	3301	2018	Sun BB	Males and Females	European	10534735
Leucine-rich repeats and immunoglobulin-like domains protein 3	3301	3301	2018	Sun BB	Males and Females	European	10534735
Leucine-rich repeat, immunoglobulin-like domain and transmembrane domain-containing protein 2	3301	3301	2018	Sun BB	Males and Females	European	10534735
Leucine-rich repeat, immunoglobulin-like domain and transmembrane domain-containing protein 3	3301	3301	2018	Sun BB	Males and Females	European	10534735
Lymphoid-restricted membrane protein	3301	3301	2018	Sun BB	Males and Females	European	10534735
Prolow-density lipoprotein receptor-related protein 1	3301	3301	2018	Sun BB	Males and Females	European	10534735
Low-density lipoprotein receptor-related protein 1, soluble	3301	3301	2018	Sun BB	Males and Females	European	10534735
Low-density lipoprotein receptor-related protein 1B	3301	3301	2018	Sun BB	Males and Females	European	10534735
Acid ceramidase	3301	3301	2018	Sun BB	Males and Females	European	10534735
Low-density lipoprotein receptor-related protein 8	3301	3301	2018	Sun BB	Males and Females	European	10534735
alpha-2-macroglobulin receptor-associated protein	3301	3301	2018	Sun BB	Males and Females	European	10534735
Leucine-rich PPR motif-containing protein, mitochondrial	3301	3301	2018	Sun BB	Males and Females	European	10534735
Leucine-rich repeat-containing protein 15	3301	3301	2018	Sun BB	Males and Females	European	10534735
Leucine-rich repeat-containing protein 19	3301	3301	2018	Sun BB	Males and Females	European	10534735
Leucine-rich repeat-containing protein 3	3301	3301	2018	Sun BB	Males and Females	European	10534735
Leucine-rich repeat-containing protein 37A2	3301	3301	2018	Sun BB	Males and Females	European	10534735
Leucine-rich repeat-containing protein 4B	3301	3301	2018	Sun BB	Males and Females	European	10534735
Leucine-rich repeat-containing protein 4C	3301	3301	2018	Sun BB	Males and Females	European	10534735
Neutral ceramidase	3301	3301	2018	Sun BB	Males and Females	European	10534735
Leucine-rich repeat-containing protein 74A	3301	3301	2018	Sun BB	Males and Females	European	10534735
Leucine-rich repeat serine/threonine-protein kinase 2	3301	3301	2018	Sun BB	Males and Females	European	10534735
Leucine-rich repeat neuronal protein 1	3301	3301	2018	Sun BB	Males and Females	European	10534735
Leucine-rich repeat neuronal protein 3	3301	3301	2018	Sun BB	Males and Females	European	10534735
Leucine-rich repeat transmembrane neuronal protein 1	3301	3301	2018	Sun BB	Males and Females	European	10534735
Leucine-rich repeat transmembrane neuronal protein 2	3301	3301	2018	Sun BB	Males and Females	European	10534735
Leucine-rich repeat transmembrane neuronal protein 4	3301	3301	2018	Sun BB	Males and Females	European	10534735
Leucine-rich repeat and transmembrane domain-containing protein 1	3301	3301	2018	Sun BB	Males and Females	European	10534735
Low molecular weight phosphotyrosine protein phosphatase	3301	3301	2018	Sun BB	Males and Females	European	10534735
Arf-GAP with SH3 domain, ANK repeat and PH domain-containing protein 2	3301	3301	2018	Sun BB	Males and Females	European	10534735
Leucine-rich repeat and transmembrane domain-containing protein 2	3301	3301	2018	Sun BB	Males and Females	European	10534735
Limbic system-associated membrane protein	3301	3301	2018	Sun BB	Males and Females	European	10534735
Leukocyte-specific transcript 1 protein	3301	3301	2018	Sun BB	Males and Females	European	10534735
Lymphotoxin-alpha	3301	3301	2018	Sun BB	Males and Females	European	10534735
Leukotriene A-4 hydrolase	3301	3301	2018	Sun BB	Males and Females	European	10534735
Lymphotoxin alpha2:beta1	3301	3301	2018	Sun BB	Males and Females	European	10534735
Latent-transforming growth factor beta-binding protein 4	3301	3301	2018	Sun BB	Males and Females	European	10534735
Tumor necrosis factor receptor superfamily member 3	3301	3301	2018	Sun BB	Males and Females	European	10534735
Lactotransferrin	3301	3301	2018	Sun BB	Males and Females	European	10534735
Activating signal cointegrator 1 complex subunit 1	3301	3301	2018	Sun BB	Males and Females	European	10534735
Lymphocyte antigen 6 complex locus protein G6c	3301	3301	2018	Sun BB	Males and Females	European	10534735
Lymphocyte antigen 6 complex locus protein G6d	3301	3301	2018	Sun BB	Males and Females	European	10534735
Lymphocyte antigen 86	3301	3301	2018	Sun BB	Males and Females	European	10534735
T-lymphocyte surface antigen Ly-9	3301	3301	2018	Sun BB	Males and Females	European	10534735
Lysozyme g-like protein 1	3301	3301	2018	Sun BB	Males and Females	European	10534735
Tyrosine-protein kinase Lyn, isoform B	3301	3301	2018	Sun BB	Males and Females	European	10534735
Tyrosine-protein kinase Lyn	3301	3301	2018	Sun BB	Males and Females	European	10534735
Ly6/PLAUR domain-containing protein 3	3301	3301	2018	Sun BB	Males and Females	European	10534735
Lysophospholipase-like protein 1	3301	3301	2018	Sun BB	Males and Females	European	10534735
LysM and putative peptidoglycan-binding domain-containing protein 3	3301	3301	2018	Sun BB	Males and Females	European	10534735
Asialoglycoprotein receptor 1	3301	3301	2018	Sun BB	Males and Females	European	10534735
LysM and putative peptidoglycan-binding domain-containing protein 4	3301	3301	2018	Sun BB	Males and Females	European	10534735
Lysozyme C	3301	3301	2018	Sun BB	Males and Females	European	10534735
Lysozyme-like protein 2	3301	3301	2018	Sun BB	Males and Females	European	10534735
Cation-dependent mannose-6-phosphate receptor	3301	3301	2018	Sun BB	Males and Females	European	10534735
O-acetyl-ADP-ribose deacetylase MACROD1	3301	3301	2018	Sun BB	Males and Females	European	10534735
Mitotic spindle assembly checkpoint protein MAD1	3301	3301	2018	Sun BB	Males and Females	European	10534735
Mucosal addressin cell adhesion molecule 1	3301	3301	2018	Sun BB	Males and Females	European	10534735
Melanoma-associated antigen 10	3301	3301	2018	Sun BB	Males and Females	European	10534735
Melanoma-associated antigen 3	3301	3301	2018	Sun BB	Males and Females	European	10534735
Melanoma-associated antigen B10	3301	3301	2018	Sun BB	Males and Females	European	10534735
Asialoglycoprotein receptor 2	3301	3301	2018	Sun BB	Males and Females	European	10534735
Membrane-associated guanylate kinase, WW and PDZ domain-containing protein 2	3301	3301	2018	Sun BB	Males and Females	European	10534735
MAM domain-containing protein 2	3301	3301	2018	Sun BB	Males and Females	European	10534735
Mannosyl-oligosaccharide 1,2-alpha-mannosidase IA	3301	3301	2018	Sun BB	Males and Females	European	10534735
Mannosyl-oligosaccharide 1,2-alpha-mannosidase IB	3301	3301	2018	Sun BB	Males and Females	European	10534735
Endoplasmic reticulum mannosyl-oligosaccharide 1,2-alpha-mannosidase	3301	3301	2018	Sun BB	Males and Females	European	10534735
Epididymis-specific alpha-mannosidase	3301	3301	2018	Sun BB	Males and Females	European	10534735
Beta-mannosidase	3301	3301	2018	Sun BB	Males and Females	European	10534735
Glycoprotein endo-alpha-1,2-mannosidase	3301	3301	2018	Sun BB	Males and Females	European	10534735
MANSC domain-containing protein 1	3301	3301	2018	Sun BB	Males and Females	European	10534735
MANSC domain-containing protein 4	3301	3301	2018	Sun BB	Males and Females	European	10534735
Histone-lysine N-methyltransferase ASH1L	3301	3301	2018	Sun BB	Males and Females	European	10534735
Dual specificity mitogen-activated protein kinase kinase 1	3301	3301	2018	Sun BB	Males and Females	European	10534735
Dual specificity mitogen-activated protein kinase kinase 3	3301	3301	2018	Sun BB	Males and Females	European	10534735
Dual specificity mitogen-activated protein kinase kinase 4	3301	3301	2018	Sun BB	Males and Females	European	10534735
Mitogen-activated protein kinase kinase kinase 3	3301	3301	2018	Sun BB	Males and Females	European	10534735
Mitogen-activated protein kinase kinase kinase 7:TGF-beta-activated kinase 1 and MAP3K7-binding protein 1 fusion	3301	3301	2018	Sun BB	Males and Females	European	10534735
Mitogen-activated protein kinase 1	3301	3301	2018	Sun BB	Males and Females	European	10534735
Mitogen-activated protein kinase 13	3301	3301	2018	Sun BB	Males and Females	European	10534735
Mitogen-activated protein kinase 14	3301	3301	2018	Sun BB	Males and Females	European	10534735
Mitogen-activated protein kinase 3	3301	3301	2018	Sun BB	Males and Females	European	10534735
Mitogen-activated protein kinase 8	3301	3301	2018	Sun BB	Males and Females	European	10534735
Set1/Ash2 histone methyltransferase complex subunit ASH2	3301	3301	2018	Sun BB	Males and Females	European	10534735
Mitogen-activated protein kinase 9	3301	3301	2018	Sun BB	Males and Females	European	10534735
MAP kinase-activated protein kinase 2	3301	3301	2018	Sun BB	Males and Females	European	10534735
MAP kinase-activated protein kinase 3	3301	3301	2018	Sun BB	Males and Females	European	10534735
MAP kinase-activated protein kinase 5	3301	3301	2018	Sun BB	Males and Females	European	10534735
Mannan-binding lectin serine protease 1	3301	3301	2018	Sun BB	Males and Females	European	10534735
Megakaryocyte-associated tyrosine-protein kinase	3301	3301	2018	Sun BB	Males and Females	European	10534735
Matrilin-2	3301	3301	2018	Sun BB	Males and Females	European	10534735
Matrilin-3	3301	3301	2018	Sun BB	Males and Females	European	10534735
Matrilin-4	3301	3301	2018	Sun BB	Males and Females	European	10534735
Acid-sensing ion channel 4	3301	3301	2018	Sun BB	Males and Females	European	10534735
Myc-associated zinc finger protein	3301	3301	2018	Sun BB	Males and Females	European	10534735
Myoglobin	3301	3301	2018	Sun BB	Males and Females	European	10534735
Methyl-CpG-binding domain protein 4	3301	3301	2018	Sun BB	Males and Females	European	10534735
Mannose-binding protein C	3301	3301	2018	Sun BB	Males and Females	European	10534735
Methylmalonyl-CoA epimerase, mitochondrial	3301	3301	2018	Sun BB	Males and Females	European	10534735
Mast cell-expressed membrane protein 1	3301	3301	2018	Sun BB	Males and Females	European	10534735
Guanine nucleotide exchange factor DBS	3301	3301	2018	Sun BB	Males and Females	European	10534735
Multiple coagulation factor deficiency protein 2	3301	3301	2018	Sun BB	Males and Females	European	10534735
Induced myeloid leukemia cell differentiation protein Mcl-1	3301	3301	2018	Sun BB	Males and Females	European	10534735
Malignant T-cell-amplified sequence 1	3301	3301	2018	Sun BB	Males and Females	European	10534735
Agouti-signaling protein	3301	3301	2018	Sun BB	Males and Females	European	10534735
Malate dehydrogenase, cytoplasmic	3301	3301	2018	Sun BB	Males and Females	European	10534735
Midkine	3301	3301	2018	Sun BB	Males and Females	European	10534735
Nuclear protein MDM1	3301	3301	2018	Sun BB	Males and Females	European	10534735
E3 ubiquitin-protein ligase Mdm2	3301	3301	2018	Sun BB	Males and Females	European	10534735
Mediator of RNA polymerase II transcription subunit 1	3301	3301	2018	Sun BB	Males and Females	European	10534735
Mediator of RNA polymerase II transcription subunit 4	3301	3301	2018	Sun BB	Males and Females	European	10534735
Myocyte-specific enhancer factor 2C	3301	3301	2018	Sun BB	Males and Females	European	10534735
Multiple epidermal growth factor-like domains protein 10	3301	3301	2018	Sun BB	Males and Females	European	10534735
Protein MENT	3301	3301	2018	Sun BB	Males and Females	European	10534735
Argininosuccinate lyase	3301	3301	2018	Sun BB	Males and Females	European	10534735
Matrix extracellular phosphoglycoprotein	3301	3301	2018	Sun BB	Males and Females	European	10534735
LDLR chaperone MESD	3301	3301	2018	Sun BB	Males and Females	European	10534735
Hepatocyte growth factor receptor	3301	3301	2018	Sun BB	Males and Females	European	10534735
tRNA (guanine-N(7)-)-methyltransferase	3301	3301	2018	Sun BB	Males and Females	European	10534735
Microfibrillar-associated protein 1	3301	3301	2018	Sun BB	Males and Females	European	10534735
Microfibrillar-associated protein 2	3301	3301	2018	Sun BB	Males and Females	European	10534735
Microfibril-associated glycoprotein 4	3301	3301	2018	Sun BB	Males and Females	European	10534735
Microfibrillar-associated protein 5	3301	3301	2018	Sun BB	Males and Females	European	10534735
Lactadherin	3301	3301	2018	Sun BB	Males and Females	European	10534735
Mitofusin-1	3301	3301	2018	Sun BB	Males and Females	European	10534735
N-acetylserotonin O-methyltransferase-like protein	3301	3301	2018	Sun BB	Males and Females	European	10534735
Beta-1,3-N-acetylglucosaminyltransferase manic fringe	3301	3301	2018	Sun BB	Males and Females	European	10534735
MAX gene-associated protein	3301	3301	2018	Sun BB	Males and Females	European	10534735
Alpha-1,3-mannosyl-glycoprotein 2-beta-N-acetylglucosaminyltransferase	3301	3301	2018	Sun BB	Males and Females	European	10534735
Alpha-1,6-mannosyl-glycoprotein 2-beta-N-acetylglucosaminyltransferase	3301	3301	2018	Sun BB	Males and Females	European	10534735
Alpha-1,3-mannosyl-glycoprotein 4-beta-N-acetylglucosaminyltransferase B	3301	3301	2018	Sun BB	Males and Females	European	10534735
Alpha-1,3-mannosyl-glycoprotein 4-beta-N-acetylglucosaminyltransferase C	3301	3301	2018	Sun BB	Males and Females	European	10534735
Melanoma-derived growth regulatory protein	3301	3301	2018	Sun BB	Males and Females	European	10534735
MICAL-like protein 2	3301	3301	2018	Sun BB	Males and Females	European	10534735
MHC class I polypeptide-related sequence B	3301	3301	2018	Sun BB	Males and Females	European	10534735
Probable E3 ubiquitin-protein ligase MID2	3301	3301	2018	Sun BB	Males and Females	European	10534735
Lysosomal acid phosphatase	3301	3301	2018	Sun BB	Males and Females	European	10534735
ATPase ASNA1	3301	3301	2018	Sun BB	Males and Females	European	10534735
Macrophage migration inhibitory factor	3301	3301	2018	Sun BB	Males and Females	European	10534735
Allergin-1	3301	3301	2018	Sun BB	Males and Females	European	10534735
MICOS complex subunit MIC10	3301	3301	2018	Sun BB	Males and Females	European	10534735
Multiple inositol polyphosphate phosphatase 1	3301	3301	2018	Sun BB	Males and Females	European	10534735
Malectin	3301	3301	2018	Sun BB	Males and Females	European	10534735
Histone-lysine N-methyltransferase 2D	3301	3301	2018	Sun BB	Males and Females	European	10534735
Promotilin	3301	3301	2018	Sun BB	Males and Females	European	10534735
Malonyl-CoA decarboxylase, mitochondrial	3301	3301	2018	Sun BB	Males and Females	European	10534735
Membrane metallo-endopeptidase-like 1	3301	3301	2018	Sun BB	Males and Females	European	10534735
Membrane magnesium transporter 1	3301	3301	2018	Sun BB	Males and Females	European	10534735
Aspartyl/asparaginyl beta-hydroxylase	3301	3301	2018	Sun BB	Males and Females	European	10534735
Stromelysin-2	3301	3301	2018	Sun BB	Males and Females	European	10534735
Macrophage metalloelastase	3301	3301	2018	Sun BB	Males and Females	European	10534735
Collagenase 3	3301	3301	2018	Sun BB	Males and Females	European	10534735
Matrix metalloproteinase-14	3301	3301	2018	Sun BB	Males and Females	European	10534735
Matrix metalloproteinase-16	3301	3301	2018	Sun BB	Males and Females	European	10534735
Matrix metalloproteinase-17	3301	3301	2018	Sun BB	Males and Females	European	10534735
72 kDa type IV collagenase	3301	3301	2018	Sun BB	Males and Females	European	10534735
Matrilysin	3301	3301	2018	Sun BB	Males and Females	European	10534735
Asporin	3301	3301	2018	Sun BB	Males and Females	European	10534735
Neutrophil collagenase	3301	3301	2018	Sun BB	Males and Females	European	10534735
Matrix metalloproteinase-9	3301	3301	2018	Sun BB	Males and Females	European	10534735
Multimerin-2	3301	3301	2018	Sun BB	Males and Females	European	10534735
Motor neuron and pancreas homeobox protein 1	3301	3301	2018	Sun BB	Males and Females	European	10534735
MOB kinase activator 1A	3301	3301	2018	Sun BB	Males and Females	European	10534735
Adenylyltransferase and sulfurtransferase MOCS3	3301	3301	2018	Sun BB	Males and Females	European	10534735
Multiple PDZ domain protein	3301	3301	2018	Sun BB	Males and Females	European	10534735
DNA-3-methyladenine glycosylase	3301	3301	2018	Sun BB	Males and Females	European	10534735
Thrombopoietin Receptor	3301	3301	2018	Sun BB	Males and Females	European	10534735
Retroviral-like aspartic protease 1	3301	3301	2018	Sun BB	Males and Females	European	10534735
Myeloperoxidase	3301	3301	2018	Sun BB	Males and Females	European	10534735
MAGUK p55 subfamily member 6	3301	3301	2018	Sun BB	Males and Females	European	10534735
MAGUK p55 subfamily member 7	3301	3301	2018	Sun BB	Males and Females	European	10534735
3-mercaptopyruvate sulfurtransferase	3301	3301	2018	Sun BB	Males and Females	European	10534735
Myelin protein P0	3301	3301	2018	Sun BB	Males and Females	European	10534735
Melanocortin-2 receptor accessory protein 2	3301	3301	2018	Sun BB	Males and Females	European	10534735
Melanocortin-2 receptor accessory protein	3301	3301	2018	Sun BB	Males and Females	European	10534735
Macrophage mannose receptor 1	3301	3301	2018	Sun BB	Males and Females	European	10534735
C-type mannose receptor 2	3301	3301	2018	Sun BB	Males and Females	European	10534735
Double-strand break repair protein MRE11A	3301	3301	2018	Sun BB	Males and Females	European	10534735
Astacin-like metalloendopeptidase	3301	3301	2018	Sun BB	Males and Females	European	10534735
39S ribosomal protein L14, mitochondrial	3301	3301	2018	Sun BB	Males and Females	European	10534735
39S ribosomal protein L32, mitochondrial	3301	3301	2018	Sun BB	Males and Females	European	10534735
39S ribosomal protein L33, mitochondrial	3301	3301	2018	Sun BB	Males and Females	European	10534735
39S ribosomal protein L34, mitochondrial	3301	3301	2018	Sun BB	Males and Females	European	10534735
39S ribosomal protein L52, mitochondrial	3301	3301	2018	Sun BB	Males and Females	European	10534735
Ribosome-recycling factor, mitochondrial	3301	3301	2018	Sun BB	Males and Females	European	10534735
Protein MRVI1	3301	3301	2018	Sun BB	Males and Females	European	10534735
Mesothelin	3301	3301	2018	Sun BB	Males and Females	European	10534735
Beta-microseminoprotein	3301	3301	2018	Sun BB	Males and Females	European	10534735
ATPase family AAA domain-containing protein 1	3301	3301	2018	Sun BB	Males and Females	European	10534735
Prostate-associated microseminoprotein	3301	3301	2018	Sun BB	Males and Females	European	10534735
Macrophage scavenger receptor types I and II	3301	3301	2018	Sun BB	Males and Females	European	10534735
Mitochondrial peptide methionine sulfoxide reductase	3301	3301	2018	Sun BB	Males and Females	European	10534735
Methionine-R-sulfoxide reductase B3	3301	3301	2018	Sun BB	Males and Females	European	10534735
Macrophage-stimulating protein receptor	3301	3301	2018	Sun BB	Males and Females	European	10534735
Growth/differentiation factor 8	3301	3301	2018	Sun BB	Males and Females	European	10534735
Metallothionein-1F	3301	3301	2018	Sun BB	Males and Females	European	10534735
S-methyl-5'-thioadenosine phosphorylase	3301	3301	2018	Sun BB	Males and Females	European	10534735
ATPase family AAA domain-containing protein 2	3301	3301	2018	Sun BB	Males and Females	European	10534735
Protein p13 MTCP-1	3301	3301	2018	Sun BB	Males and Females	European	10534735
Mitochondrial fission regulator 1	3301	3301	2018	Sun BB	Males and Females	European	10534735
5-formyltetrahydrofolate cyclo-ligase	3301	3301	2018	Sun BB	Males and Females	European	10534735
Myotubularin-related protein 1	3301	3301	2018	Sun BB	Males and Females	European	10534735
Poly(A) RNA polymerase, mitochondrial	3301	3301	2018	Sun BB	Males and Females	European	10534735
Peptide chain release factor 1-like, mitochondrial	3301	3301	2018	Sun BB	Males and Females	European	10534735
Mucin-1	3301	3301	2018	Sun BB	Males and Females	European	10534735
Mucin-4	3301	3301	2018	Sun BB	Males and Females	European	10534735
Mitochondrial ubiquitin ligase activator of NFKB 1	3301	3301	2018	Sun BB	Males and Females	European	10534735
Cyclic AMP-dependent transcription factor ATF-6 alpha	3301	3301	2018	Sun BB	Males and Females	European	10534735
Muscle, skeletal receptor tyrosine-protein kinase	3301	3301	2018	Sun BB	Males and Females	European	10534735
A/G-specific adenine DNA glycosylase	3301	3301	2018	Sun BB	Males and Females	European	10534735
MAX-interacting protein 1	3301	3301	2018	Sun BB	Males and Females	European	10534735
Matrix-remodeling-associated protein 7	3301	3301	2018	Sun BB	Males and Females	European	10534735
Matrix-remodeling-associated protein 8	3301	3301	2018	Sun BB	Males and Females	European	10534735
Myosin-binding protein C, slow-type	3301	3301	2018	Sun BB	Males and Females	European	10534735
Myc proto-oncogene protein	3301	3301	2018	Sun BB	Males and Females	European	10534735
Myc target protein 1	3301	3301	2018	Sun BB	Males and Females	European	10534735
Ubiquitin-like modifier-activating enzyme ATG7	3301	3301	2018	Sun BB	Males and Females	European	10534735
Unconventional myosin-VI	3301	3301	2018	Sun BB	Males and Females	European	10534735
Myomesin-2	3301	3301	2018	Sun BB	Males and Females	European	10534735
Myelin regulatory factor	3301	3301	2018	Sun BB	Males and Females	European	10534735
Histone H2A deubiquitinase MYSM1	3301	3301	2018	Sun BB	Males and Females	European	10534735
Myocardial zonula adherens protein	3301	3301	2018	Sun BB	Males and Females	European	10534735
Myeloid zinc finger 1	3301	3301	2018	Sun BB	Males and Females	European	10534735
Mitotic-spindle organizing protein 1	3301	3301	2018	Sun BB	Males and Females	European	10534735
HemK methyltransferase family member 2	3301	3301	2018	Sun BB	Males and Females	European	10534735
Sodium/potassium-transporting ATPase subunit alpha-1	3301	3301	2018	Sun BB	Males and Females	European	10534735
N-acylethanolamine-hydrolyzing acid amidase	3301	3301	2018	Sun BB	Males and Females	European	10534735
N-acetylated-alpha-linked acidic dipeptidase 2	3301	3301	2018	Sun BB	Males and Females	European	10534735
NGFI-A-binding protein 1	3301	3301	2018	Sun BB	Males and Females	European	10534735
NGFI-A-binding protein 2	3301	3301	2018	Sun BB	Males and Females	European	10534735
NAD kinase	3301	3301	2018	Sun BB	Males and Females	European	10534735
N-acetyl-D-glucosamine kinase	3301	3301	2018	Sun BB	Males and Females	European	10534735
N-acetylglucosamine-1-phosphodiester alpha-N-acetylglucosaminidase	3301	3301	2018	Sun BB	Males and Females	European	10534735
N-acetylglutamate synthase, mitochondrial	3301	3301	2018	Sun BB	Males and Females	European	10534735
Nicotinamide phosphoribosyltransferase	3301	3301	2018	Sun BB	Males and Females	European	10534735
Nucleosome assembly protein 1-like 2	3301	3301	2018	Sun BB	Males and Females	European	10534735
Lactosylceramide 4-alpha-galactosyltransferase	3301	3301	2018	Sun BB	Males and Females	European	10534735
Tartrate-resistant acid phosphatase type 5	3301	3301	2018	Sun BB	Males and Females	European	10534735
Sodium/potassium-transporting ATPase subunit beta-2	3301	3301	2018	Sun BB	Males and Females	European	10534735
Beta-soluble NSF attachment protein	3301	3301	2018	Sun BB	Males and Females	European	10534735
Arylamine N-acetyltransferase 1	3301	3301	2018	Sun BB	Males and Females	European	10534735
N-acetyltransferase 14	3301	3301	2018	Sun BB	Males and Females	European	10534735
Neuroblastoma suppressor of tumorigenicity 1	3301	3301	2018	Sun BB	Males and Females	European	10534735
Next to BRCA1 gene 1 protein	3301	3301	2018	Sun BB	Males and Females	European	10534735
Neural cell adhesion molecule 1, 120 kDa isoform	3301	3301	2018	Sun BB	Males and Females	European	10534735
Neural cell adhesion molecule 1	3301	3301	2018	Sun BB	Males and Females	European	10534735
Neural cell adhesion molecule 2	3301	3301	2018	Sun BB	Males and Females	European	10534735
Neutrophil cytosol factor 2	3301	3301	2018	Sun BB	Males and Females	European	10534735
Sarcoplasmic/endoplasmic reticulum calcium ATPase 3	3301	3301	2018	Sun BB	Males and Females	European	10534735
Nucleolin	3301	3301	2018	Sun BB	Males and Females	European	10534735
Noncompact myelin-associated protein	3301	3301	2018	Sun BB	Males and Females	European	10534735
Nuclear receptor coactivator 2	3301	3301	2018	Sun BB	Males and Females	European	10534735
Natural cytotoxicity triggering receptor 1	3301	3301	2018	Sun BB	Males and Females	European	10534735
Natural cytotoxicity triggering receptor 2	3301	3301	2018	Sun BB	Males and Females	European	10534735
Natural cytotoxicity triggering receptor 3	3301	3301	2018	Sun BB	Males and Females	European	10534735
Natural cytotoxicity triggering receptor 3 ligand 1	3301	3301	2018	Sun BB	Males and Females	European	10534735
Kinetochore protein NDC80 homolog	3301	3301	2018	Sun BB	Males and Females	European	10534735
Protein NDNF	3301	3301	2018	Sun BB	Males and Females	European	10534735
Potassium-transporting ATPase subunit beta	3301	3301	2018	Sun BB	Males and Females	European	10534735
Protein NDRG4	3301	3301	2018	Sun BB	Males and Females	European	10534735
Bifunctional heparan sulfate N-deacetylase/N-sulfotransferase 1	3301	3301	2018	Sun BB	Males and Females	European	10534735
NADH dehydrogenase [ubiquinone] 1 beta subcomplex subunit 11, mitochondrial	3301	3301	2018	Sun BB	Males and Females	European	10534735
NADH dehydrogenase [ubiquinone] 1 beta subcomplex subunit 4	3301	3301	2018	Sun BB	Males and Females	European	10534735
NADH dehydrogenase [ubiquinone] 1 beta subcomplex subunit 8, mitochondrial	3301	3301	2018	Sun BB	Males and Females	European	10534735
NADH dehydrogenase [ubiquinone] iron-sulfur protein 4, mitochondrial	3301	3301	2018	Sun BB	Males and Females	European	10534735
NADH dehydrogenase [ubiquinone] flavoprotein 2, mitochondrial	3301	3301	2018	Sun BB	Males and Females	European	10534735
Neurofilament heavy polypeptide	3301	3301	2018	Sun BB	Males and Females	European	10534735
Neuronal growth regulator 1	3301	3301	2018	Sun BB	Males and Females	European	10534735
ATP synthase subunit beta, mitochondrial	3301	3301	2018	Sun BB	Males and Females	European	10534735
Protein kinase C-binding protein NELL1	3301	3301	2018	Sun BB	Males and Females	European	10534735
Protein kinase C-binding protein NELL2	3301	3301	2018	Sun BB	Males and Females	European	10534735
Neudesin	3301	3301	2018	Sun BB	Males and Females	European	10534735
Neogenin	3301	3301	2018	Sun BB	Males and Females	European	10534735
Neuroepithelial cell-transforming gene 1 protein	3301	3301	2018	Sun BB	Males and Females	European	10534735
Neuropilin and tolloid-like protein 1	3301	3301	2018	Sun BB	Males and Females	European	10534735
Neuropilin and tolloid-like protein 2	3301	3301	2018	Sun BB	Males and Females	European	10534735
E3 ubiquitin-protein ligase NEURL1	3301	3301	2018	Sun BB	Males and Females	European	10534735
Neuralized-like protein 4	3301	3301	2018	Sun BB	Males and Females	European	10534735
Neurofascin	3301	3301	2018	Sun BB	Males and Females	European	10534735
Aurora kinase A	3301	3301	2018	Sun BB	Males and Females	European	10534735
Nuclear factor erythroid 2-related factor 1	3301	3301	2018	Sun BB	Males and Females	European	10534735
NFU1 iron-sulfur cluster scaffold homolog, mitochondrial	3301	3301	2018	Sun BB	Males and Females	European	10534735
beta-nerve growth factor	3301	3301	2018	Sun BB	Males and Females	European	10534735
Tumor necrosis factor receptor superfamily member 16	3301	3301	2018	Sun BB	Males and Females	European	10534735
Neugrin	3301	3301	2018	Sun BB	Males and Females	European	10534735
Non-homologous end-joining factor 1	3301	3301	2018	Sun BB	Males and Females	European	10534735
NHL repeat-containing protein 3	3301	3301	2018	Sun BB	Males and Females	European	10534735
NHP2-like protein 1	3301	3301	2018	Sun BB	Males and Females	European	10534735
Nidogen-1	3301	3301	2018	Sun BB	Males and Females	European	10534735
Aurora kinase B	3301	3301	2018	Sun BB	Males and Females	European	10534735
Nidogen-2	3301	3301	2018	Sun BB	Males and Females	European	10534735
Magnesium transporter NIPA4	3301	3301	2018	Sun BB	Males and Females	European	10534735
Nischarin	3301	3301	2018	Sun BB	Males and Females	European	10534735
Neuroligin-1	3301	3301	2018	Sun BB	Males and Females	European	10534735
Neuroligin-4, X-linked	3301	3301	2018	Sun BB	Males and Females	European	10534735
NACHT, LRR and PYD domains-containing protein 10	3301	3301	2018	Sun BB	Males and Females	European	10534735
NACHT, LRR and PYD domains-containing protein 1	3301	3301	2018	Sun BB	Males and Females	European	10534735
NACHT, LRR and PYD domains-containing protein 4	3301	3301	2018	Sun BB	Males and Females	European	10534735
Neuromedin-B	3301	3301	2018	Sun BB	Males and Females	European	10534735
Nucleoside diphosphate kinase A	3301	3301	2018	Sun BB	Males and Females	European	10534735
Axin-2	3301	3301	2018	Sun BB	Males and Females	European	10534735
Nucleoside diphosphate kinase B	3301	3301	2018	Sun BB	Males and Females	European	10534735
Normal mucosa of esophagus-specific gene 1 protein	3301	3301	2018	Sun BB	Males and Females	European	10534735
NmrA-like family domain-containing protein 1	3301	3301	2018	Sun BB	Males and Females	European	10534735
Glycylpeptide N-tetradecanoyltransferase 1	3301	3301	2018	Sun BB	Males and Females	European	10534735
Noggin	3301	3301	2018	Sun BB	Males and Females	European	10534735
NoneX	3301	3301	2018	Sun BB	Males and Females	European	10534735
Neurogenic locus notch homolog protein 1	3301	3301	2018	Sun BB	Males and Females	European	10534735
Palmitoleoyl-protein carboxylesterase NOTUM	3301	3301	2018	Sun BB	Males and Females	European	10534735
Protein NOV homolog	3301	3301	2018	Sun BB	Males and Females	European	10534735
RNA-binding protein Nova-1	3301	3301	2018	Sun BB	Males and Females	European	10534735
Epididymal secretory protein E1	3301	3301	2018	Sun BB	Males and Females	European	10534735
Neural proliferation differentiation and control protein 1	3301	3301	2018	Sun BB	Males and Females	European	10534735
Pro-FMRFamide-related neuropeptide FF	3301	3301	2018	Sun BB	Males and Females	European	10534735
Nuclear pore complex-interacting protein family member B3	3301	3301	2018	Sun BB	Males and Females	European	10534735
Nuclear protein localization protein 4 homolog	3301	3301	2018	Sun BB	Males and Females	European	10534735
Atrial natriuretic factor	3301	3301	2018	Sun BB	Males and Females	European	10534735
Brain natriuretic peptide 32	3301	3301	2018	Sun BB	Males and Females	European	10534735
N-terminal pro-BNP	3301	3301	2018	Sun BB	Males and Females	European	10534735
Neuropeptide S	3301	3301	2018	Sun BB	Males and Females	European	10534735
Zinc-alpha-2-glycoprotein	3301	3301	2018	Sun BB	Males and Females	European	10534735
Neuronal pentraxin-1	3301	3301	2018	Sun BB	Males and Females	European	10534735
Neuronal pentraxin-2	3301	3301	2018	Sun BB	Males and Females	European	10534735
Neuropeptide W	3301	3301	2018	Sun BB	Males and Females	European	10534735
NAD(P)H dehydrogenase [quinone] 1	3301	3301	2018	Sun BB	Males and Females	European	10534735
Ribosyldihydronicotinamide dehydrogenase [quinone]	3301	3301	2018	Sun BB	Males and Females	European	10534735
Nuclear receptor subfamily 1 group D member 1	3301	3301	2018	Sun BB	Males and Females	European	10534735
Nuclear receptor subfamily 1 group D member 2	3301	3301	2018	Sun BB	Males and Females	European	10534735
Oxysterols receptor LXR-beta	3301	3301	2018	Sun BB	Males and Females	European	10534735
Glucocorticoid receptor	3301	3301	2018	Sun BB	Males and Females	European	10534735
Mineralocorticoid receptor	3301	3301	2018	Sun BB	Males and Females	European	10534735
Beta-1,3-galactosyltransferase 6	3301	3301	2018	Sun BB	Males and Females	European	10534735
Nuclear receptor subfamily 4 group A member 1	3301	3301	2018	Sun BB	Males and Females	European	10534735
Nuclear receptor subfamily 5 group A member 2	3301	3301	2018	Sun BB	Males and Females	European	10534735
Nutritionally-regulated adipose and cardiac enriched protein homolog	3301	3301	2018	Sun BB	Males and Females	European	10534735
Nuclear receptor-binding protein	3301	3301	2018	Sun BB	Males and Females	European	10534735
Neuronal cell adhesion molecule	3301	3301	2018	Sun BB	Males and Females	European	10534735
Neuregulin-1	3301	3301	2018	Sun BB	Males and Females	European	10534735
Pro-neuregulin-2, membrane-bound isoform	3301	3301	2018	Sun BB	Males and Females	European	10534735
Neuregulin-4	3301	3301	2018	Sun BB	Males and Females	European	10534735
Neuritin	3301	3301	2018	Sun BB	Males and Females	European	10534735
Neuropilin-1	3301	3301	2018	Sun BB	Males and Females	European	10534735
2-phosphoxylose phosphatase 1	3301	3301	2018	Sun BB	Males and Females	European	10534735
Beta-1,3-glucosyltransferase	3301	3301	2018	Sun BB	Males and Females	European	10534735
Neuropilin-2	3301	3301	2018	Sun BB	Males and Females	European	10534735
Neurensin-1	3301	3301	2018	Sun BB	Males and Females	European	10534735
Neurexin-1-beta	3301	3301	2018	Sun BB	Males and Females	European	10534735
Neurexin-1	3301	3301	2018	Sun BB	Males and Females	European	10534735
Neurexin-2-beta	3301	3301	2018	Sun BB	Males and Females	European	10534735
Neurexin-3-beta	3301	3301	2018	Sun BB	Males and Females	European	10534735
Sterol-4-alpha-carboxylate 3-dehydrogenase, decarboxylating	3301	3301	2018	Sun BB	Males and Females	European	10534735
Vesicle-fusing ATPase	3301	3301	2018	Sun BB	Males and Females	European	10534735
Galactosylgalactosylxylosylprotein 3-beta-glucuronosyltransferase 3	3301	3301	2018	Sun BB	Males and Females	European	10534735
Neuron-specific protein family member 1	3301	3301	2018	Sun BB	Males and Females	European	10534735
Neuron-specific protein family member 2	3301	3301	2018	Sun BB	Males and Females	European	10534735
5'(3')-deoxyribonucleotidase, cytosolic type	3301	3301	2018	Sun BB	Males and Females	European	10534735
5'-Nucleotidase	3301	3301	2018	Sun BB	Males and Females	European	10534735
Neurotrophin-3	3301	3301	2018	Sun BB	Males and Females	European	10534735
Neurotrophin-4	3301	3301	2018	Sun BB	Males and Females	European	10534735
N-terminal Xaa-Pro-Lys N-methyltransferase 1	3301	3301	2018	Sun BB	Males and Females	European	10534735
Netrin-1	3301	3301	2018	Sun BB	Males and Females	European	10534735
Netrin-4	3301	3301	2018	Sun BB	Males and Females	European	10534735
Beta-1,4-glucuronyltransferase 1	3301	3301	2018	Sun BB	Males and Females	European	10534735
Netrin-G1	3301	3301	2018	Sun BB	Males and Females	European	10534735
High affinity nerve growth factor receptor	3301	3301	2018	Sun BB	Males and Females	European	10534735
BDNF/NT-3 growth factors receptor	3301	3301	2018	Sun BB	Males and Females	European	10534735
NT-3 growth factor receptor	3301	3301	2018	Sun BB	Males and Females	European	10534735
Neurotensin/neuromedin N	3301	3301	2018	Sun BB	Males and Females	European	10534735
Nuclear migration protein nudC	3301	3301	2018	Sun BB	Males and Females	European	10534735
Peroxisomal NADH pyrophosphatase NUDT12	3301	3301	2018	Sun BB	Males and Females	European	10534735
Protein syndesmos	3301	3301	2018	Sun BB	Males and Females	European	10534735
Nucleoside diphosphate-linked moiety X motif 8, mitochondrial	3301	3301	2018	Sun BB	Males and Females	European	10534735
ADP-ribose pyrophosphatase, mitochondrial	3301	3301	2018	Sun BB	Males and Females	European	10534735
N-acetyllactosaminide beta-1,3-N-acetylglucosaminyltransferase 2	3301	3301	2018	Sun BB	Males and Females	European	10534735
Nuclear pore membrane glycoprotein 210-like	3301	3301	2018	Sun BB	Males and Females	European	10534735
Nuclear RNA export factor 1	3301	3301	2018	Sun BB	Males and Females	European	10534735
Neurexophilin-1	3301	3301	2018	Sun BB	Males and Females	European	10534735
Neurexophilin-3	3301	3301	2018	Sun BB	Males and Females	European	10534735
NTF2-related export protein 1	3301	3301	2018	Sun BB	Males and Females	European	10534735
Out at first protein homolog	3301	3301	2018	Sun BB	Males and Females	European	10534735
2'-5'-oligoadenylate synthase 1	3301	3301	2018	Sun BB	Males and Females	European	10534735
Ornithine decarboxylase antizyme 1	3301	3301	2018	Sun BB	Males and Females	European	10534735
Odorant-binding protein 2a	3301	3301	2018	Sun BB	Males and Females	European	10534735
Odorant-binding protein 2b	3301	3301	2018	Sun BB	Males and Females	European	10534735
UDP-GlcNAc:betaGal beta-1,3-N-acetylglucosaminyltransferase 6	3301	3301	2018	Sun BB	Males and Females	European	10534735
OCIA domain-containing protein 1	3301	3301	2018	Sun BB	Males and Females	European	10534735
Inositol polyphosphate 5-phosphatase OCRL-1	3301	3301	2018	Sun BB	Males and Females	European	10534735
Ornithine decarboxylase	3301	3301	2018	Sun BB	Males and Females	European	10534735
Obg-like ATPase 1	3301	3301	2018	Sun BB	Males and Females	European	10534735
Olfactomedin-like protein 3	3301	3301	2018	Sun BB	Males and Females	European	10534735
Oxidized low-density lipoprotein receptor 1	3301	3301	2018	Sun BB	Males and Females	European	10534735
Osteomodulin	3301	3301	2018	Sun BB	Males and Females	European	10534735
Opalin	3301	3301	2018	Sun BB	Males and Females	European	10534735
Opioid-binding protein/cell adhesion molecule	3301	3301	2018	Sun BB	Males and Females	European	10534735
UDP-GlcNAc:betaGal beta-1,3-N-acetylglucosaminyltransferase 8	3301	3301	2018	Sun BB	Males and Females	European	10534735
Oligophrenin-1	3301	3301	2018	Sun BB	Males and Females	European	10534735
Origin recognition complex subunit 6	3301	3301	2018	Sun BB	Males and Females	European	10534735
Oxysterol-binding protein-related protein 11	3301	3301	2018	Sun BB	Males and Females	European	10534735
Osteoclast-associated immunoglobulin-like receptor	3301	3301	2018	Sun BB	Males and Females	European	10534735
Oncostatin-M	3301	3301	2018	Sun BB	Males and Females	European	10534735
Oncostatin-M-specific receptor subunit beta	3301	3301	2018	Sun BB	Males and Females	European	10534735
Osteocrin	3301	3301	2018	Sun BB	Males and Females	European	10534735
Ubiquitin thioesterase OTUB2	3301	3301	2018	Sun BB	Males and Females	European	10534735
Oxytocin-neurophysin 1	3301	3301	2018	Sun BB	Males and Females	European	10534735
Beta-1,4-galactosyltransferase 1	3301	3301	2018	Sun BB	Males and Females	European	10534735
P2X purinoceptor 6	3301	3301	2018	Sun BB	Males and Females	European	10534735
Prolyl 4-hydroxylase subunit alpha-1	3301	3301	2018	Sun BB	Males and Females	European	10534735
Prolyl 4-hydroxylase subunit alpha-2	3301	3301	2018	Sun BB	Males and Females	European	10534735
Polyadenylate-binding protein 3	3301	3301	2018	Sun BB	Males and Females	European	10534735
Polyadenylate-binding protein 4	3301	3301	2018	Sun BB	Males and Females	European	10534735
Marginal zone B- and B1-cell-specific protein	3301	3301	2018	Sun BB	Males and Females	European	10534735
Platelet-activating factor acetylhydrolase IB subunit beta	3301	3301	2018	Sun BB	Males and Females	European	10534735
Multifunctional protein ADE2	3301	3301	2018	Sun BB	Males and Females	European	10534735
Polyadenylate-binding protein-interacting protein 1	3301	3301	2018	Sun BB	Males and Females	European	10534735
Serine/threonine-protein kinase PAK 3	3301	3301	2018	Sun BB	Males and Females	European	10534735
Beta-1,4-galactosyltransferase 2	3301	3301	2018	Sun BB	Males and Females	European	10534735
Serine/threonine-protein kinase PAK 4	3301	3301	2018	Sun BB	Males and Females	European	10534735
Serine/threonine-protein kinase PAK 7	3301	3301	2018	Sun BB	Males and Females	European	10534735
Peptidyl-glycine alpha-amidating monooxygenase	3301	3301	2018	Sun BB	Males and Females	European	10534735
Pantothenate kinase 3	3301	3301	2018	Sun BB	Males and Females	European	10534735
Papilin	3301	3301	2018	Sun BB	Males and Females	European	10534735
Poly(A) polymerase gamma	3301	3301	2018	Sun BB	Males and Females	European	10534735
Pappalysin-2	3301	3301	2018	Sun BB	Males and Females	European	10534735
Pappalysin-1	3301	3301	2018	Sun BB	Males and Females	European	10534735
Bifunctional 3'-phosphoadenosine 5'-phosphosulfate synthase 1	3301	3301	2018	Sun BB	Males and Females	European	10534735
E3 ubiquitin-protein ligase parkin	3301	3301	2018	Sun BB	Males and Females	European	10534735
Beta-1,4-galactosyltransferase 3	3301	3301	2018	Sun BB	Males and Females	European	10534735
Protein deglycase DJ-1	3301	3301	2018	Sun BB	Males and Females	European	10534735
Poly [ADP-ribose] polymerase 1	3301	3301	2018	Sun BB	Males and Females	European	10534735
Poly [ADP-ribose] polymerase 11	3301	3301	2018	Sun BB	Males and Females	European	10534735
Mono [ADP-ribose] polymerase PARP16	3301	3301	2018	Sun BB	Males and Females	European	10534735
Alpha-parvin	3301	3301	2018	Sun BB	Males and Females	European	10534735
Prostate and testis expressed protein 1	3301	3301	2018	Sun BB	Males and Females	European	10534735
Prostate and testis expressed protein 4	3301	3301	2018	Sun BB	Males and Females	European	10534735
Paired box protein Pax-4	3301	3301	2018	Sun BB	Males and Females	European	10534735
PAX-interacting protein 1	3301	3301	2018	Sun BB	Males and Females	European	10534735
Beta-1,4-galactosyltransferase 5	3301	3301	2018	Sun BB	Males and Females	European	10534735
Pyruvate carboxylase, mitochondrial	3301	3301	2018	Sun BB	Males and Females	European	10534735
Pterin-4-alpha-carbinolamine dehydratase	3301	3301	2018	Sun BB	Males and Females	European	10534735
Pterin-4-alpha-carbinolamine dehydratase 2	3301	3301	2018	Sun BB	Males and Females	European	10534735
Poly(rC)-binding protein 1	3301	3301	2018	Sun BB	Males and Females	European	10534735
Protocadherin-10	3301	3301	2018	Sun BB	Males and Females	European	10534735
Protocadherin-15	3301	3301	2018	Sun BB	Males and Females	European	10534735
Protocadherin-9	3301	3301	2018	Sun BB	Males and Females	European	10534735
Protocadherin alpha-4	3301	3301	2018	Sun BB	Males and Females	European	10534735
Activin receptor type-1B	3301	3301	2018	Sun BB	Males and Females	European	10534735
Beta-1,4-galactosyltransferase 6	3301	3301	2018	Sun BB	Males and Females	European	10534735
Protocadherin alpha-7	3301	3301	2018	Sun BB	Males and Females	European	10534735
Protocadherin alpha-C2	3301	3301	2018	Sun BB	Males and Females	European	10534735
Protocadherin beta-10	3301	3301	2018	Sun BB	Males and Females	European	10534735
Protocadherin beta-1	3301	3301	2018	Sun BB	Males and Females	European	10534735
Protocadherin beta-2	3301	3301	2018	Sun BB	Males and Females	European	10534735
Protocadherin beta-4	3301	3301	2018	Sun BB	Males and Females	European	10534735
Protocadherin gamma-A8	3301	3301	2018	Sun BB	Males and Females	European	10534735
Protocadherin gamma-C5	3301	3301	2018	Sun BB	Males and Females	European	10534735
Proliferating cell nuclear antigen	3301	3301	2018	Sun BB	Males and Females	European	10534735
Procollagen C-endopeptidase enhancer 1	3301	3301	2018	Sun BB	Males and Females	European	10534735
Beta-1,4-galactosyltransferase 7	3301	3301	2018	Sun BB	Males and Females	European	10534735
Procollagen C-endopeptidase enhancer 2	3301	3301	2018	Sun BB	Males and Females	European	10534735
Neuroendocrine convertase 1	3301	3301	2018	Sun BB	Males and Females	European	10534735
Proprotein convertase subtilisin/kexin type 7	3301	3301	2018	Sun BB	Males and Females	European	10534735
Prenylcysteine oxidase-like	3301	3301	2018	Sun BB	Males and Females	European	10534735
Programmed cell death protein 1	3301	3301	2018	Sun BB	Males and Females	European	10534735
Programmed cell death 1 ligand 2	3301	3301	2018	Sun BB	Males and Females	European	10534735
Programmed cell death protein 5	3301	3301	2018	Sun BB	Males and Females	European	10534735
Phosducin-like protein 2	3301	3301	2018	Sun BB	Males and Females	European	10534735
Calcium/calmodulin-dependent 3',5'-cyclic nucleotide phosphodiesterase 1A	3301	3301	2018	Sun BB	Males and Females	European	10534735
cGMP-dependent 3',5'-cyclic phosphodiesterase	3301	3301	2018	Sun BB	Males and Females	European	10534735
Transcription regulator protein BACH1	3301	3301	2018	Sun BB	Males and Females	European	10534735
cGMP-inhibited 3',5'-cyclic phosphodiesterase A	3301	3301	2018	Sun BB	Males and Females	European	10534735
cAMP-specific 3',5'-cyclic phosphodiesterase 4D	3301	3301	2018	Sun BB	Males and Females	European	10534735
Retinal rod rhodopsin-sensitive cGMP 3',5'-cyclic phosphodiesterase subunit delta	3301	3301	2018	Sun BB	Males and Females	European	10534735
High affinity cAMP-specific 3',5'-cyclic phosphodiesterase 7A	3301	3301	2018	Sun BB	Males and Females	European	10534735
High affinity cGMP-specific 3',5'-cyclic phosphodiesterase 9A	3301	3301	2018	Sun BB	Males and Females	European	10534735
Platelet-derived growth factor subunit A	3301	3301	2018	Sun BB	Males and Females	European	10534735
Platelet-derived growth factor subunit B	3301	3301	2018	Sun BB	Males and Females	European	10534735
Platelet-derived growth factor C	3301	3301	2018	Sun BB	Males and Females	European	10534735
Platelet-derived growth factor D	3301	3301	2018	Sun BB	Males and Females	European	10534735
Platelet-derived growth factor receptor alpha	3301	3301	2018	Sun BB	Males and Females	European	10534735
Transcription regulator protein BACH2	3301	3301	2018	Sun BB	Males and Females	European	10534735
Platelet-derived growth factor receptor beta	3301	3301	2018	Sun BB	Males and Females	European	10534735
Platelet-derived growth factor receptor-like protein	3301	3301	2018	Sun BB	Males and Females	European	10534735
Protein disulfide-isomerase A3	3301	3301	2018	Sun BB	Males and Females	European	10534735
Protein disulfide-isomerase A5	3301	3301	2018	Sun BB	Males and Females	European	10534735
Protein disulfide-isomerase-like protein of the testis	3301	3301	2018	Sun BB	Males and Females	European	10534735
[Pyruvate dehydrogenase (acetyl-transferring)] kinase isozyme 1, mitochondrial	3301	3301	2018	Sun BB	Males and Females	European	10534735
[Pyruvate dehydrogenase (acetyl-transferring)] kinase isozyme 2, mitochondrial	3301	3301	2018	Sun BB	Males and Females	European	10534735
PDZ and LIM domain protein 4	3301	3301	2018	Sun BB	Males and Females	European	10534735
p53 and DNA damage-regulated protein 1	3301	3301	2018	Sun BB	Males and Females	European	10534735
Pyridoxal kinase	3301	3301	2018	Sun BB	Males and Females	European	10534735
Bcl2-associated agonist of cell death	3301	3301	2018	Sun BB	Males and Females	European	10534735
Pyridoxal phosphate phosphatase	3301	3301	2018	Sun BB	Males and Females	European	10534735
PDZ domain-containing protein 11	3301	3301	2018	Sun BB	Males and Females	European	10534735
PDZK1-interacting protein 1	3301	3301	2018	Sun BB	Males and Females	European	10534735
Platelet endothelial aggregation receptor 1	3301	3301	2018	Sun BB	Males and Females	European	10534735
Platelet endothelial cell adhesion molecule	3301	3301	2018	Sun BB	Males and Females	European	10534735
E3 ubiquitin-protein ligase pellino homolog 2	3301	3301	2018	Sun BB	Males and Females	European	10534735
Proenkephalin-A	3301	3301	2018	Sun BB	Males and Females	European	10534735
Pescadillo homolog	3301	3301	2018	Sun BB	Males and Females	European	10534735
Peroxisomal membrane protein PEX14	3301	3301	2018	Sun BB	Males and Females	European	10534735
BAG family molecular chaperone regulator 3	3301	3301	2018	Sun BB	Males and Females	European	10534735
Peroxisomal targeting signal 1 receptor	3301	3301	2018	Sun BB	Males and Females	European	10534735
Platelet factor 4 variant	3301	3301	2018	Sun BB	Males and Females	European	10534735
Prefoldin subunit 5	3301	3301	2018	Sun BB	Males and Females	European	10534735
Profilin-2	3301	3301	2018	Sun BB	Males and Females	European	10534735
Placenta growth factor	3301	3301	2018	Sun BB	Males and Females	European	10534735
Phosphoglycerate kinase 1	3301	3301	2018	Sun BB	Males and Females	European	10534735
Phosphoglycerate kinase 2	3301	3301	2018	Sun BB	Males and Females	European	10534735
Peptidoglycan recognition protein 1	3301	3301	2018	Sun BB	Males and Females	European	10534735
Phosphoglucomutase-1	3301	3301	2018	Sun BB	Males and Females	European	10534735
Membrane-associated progesterone receptor component 1	3301	3301	2018	Sun BB	Males and Females	European	10534735
BAG family molecular chaperone regulator 4	3301	3301	2018	Sun BB	Males and Females	European	10534735
Membrane-associated progesterone receptor component 2	3301	3301	2018	Sun BB	Males and Females	European	10534735
PHD finger protein 3	3301	3301	2018	Sun BB	Males and Females	European	10534735
Peptidase inhibitor 15	3301	3301	2018	Sun BB	Males and Females	European	10534735
Elafin	3301	3301	2018	Sun BB	Males and Females	European	10534735
PILR alpha-associated neural protein	3301	3301	2018	Sun BB	Males and Females	European	10534735
Polymeric immunoglobulin receptor	3301	3301	2018	Sun BB	Males and Females	European	10534735
Phosphatidylinositol 4-phosphate 3-kinase C2 domain-containing subunit alpha	3301	3301	2018	Sun BB	Males and Females	European	10534735
B melanoma antigen 2	3301	3301	2018	Sun BB	Males and Females	European	10534735
PIK3CA/PIK3R1	3301	3301	2018	Sun BB	Males and Females	European	10534735
Phosphatidylinositol 4,5-bisphosphate 3-kinase catalytic subunit gamma isoform	3301	3301	2018	Sun BB	Males and Females	European	10534735
Paired immunoglobulin-like type 2 receptor alpha	3301	3301	2018	Sun BB	Males and Females	European	10534735
Serine/threonine-protein kinase pim-1	3301	3301	2018	Sun BB	Males and Females	European	10534735
Peptidyl-prolyl cis-trans isomerase NIMA-interacting 4	3301	3301	2018	Sun BB	Males and Females	European	10534735
Phosphatidylinositol 5-phosphate 4-kinase type-2 alpha	3301	3301	2018	Sun BB	Males and Females	European	10534735
Pirin	3301	3301	2018	Sun BB	Males and Females	European	10534735
Phosphatidylinositol transfer protein alpha isoform	3301	3301	2018	Sun BB	Males and Females	European	10534735
Phosphatidylinositol transfer protein beta isoform	3301	3301	2018	Sun BB	Males and Females	European	10534735
B melanoma antigen 3	3301	3301	2018	Sun BB	Males and Females	European	10534735
Piwi-like protein 1	3301	3301	2018	Sun BB	Males and Females	European	10534735
Polycystin-2	3301	3301	2018	Sun BB	Males and Females	European	10534735
Pyruvate kinase PKLR	3301	3301	2018	Sun BB	Males and Females	European	10534735
Group 10 secretory phospholipase A2	3301	3301	2018	Sun BB	Males and Females	European	10534735
Group XIIB secretory phospholipase A2-like protein	3301	3301	2018	Sun BB	Males and Females	European	10534735
HRAS-like suppressor 3	3301	3301	2018	Sun BB	Males and Females	European	10534735
Phospholipase A2, membrane associated	3301	3301	2018	Sun BB	Males and Females	European	10534735
Putative inactive group IIC secretory phospholipase A2	3301	3301	2018	Sun BB	Males and Females	European	10534735
Group IIE secretory phospholipase A2	3301	3301	2018	Sun BB	Males and Females	European	10534735
BRCA1-associated RING domain protein 1	3301	3301	2018	Sun BB	Males and Females	European	10534735
Calcium-dependent phospholipase A2	3301	3301	2018	Sun BB	Males and Females	European	10534735
Secretory phospholipase A2 receptor	3301	3301	2018	Sun BB	Males and Females	European	10534735
Urokinase-type plasminogen activator	3301	3301	2018	Sun BB	Males and Females	European	10534735
Urokinase plasminogen activator surface receptor	3301	3301	2018	Sun BB	Males and Females	European	10534735
Phospholipase B-like 1	3301	3301	2018	Sun BB	Males and Females	European	10534735
Putative phospholipase B-like 2	3301	3301	2018	Sun BB	Males and Females	European	10534735
1-phosphatidylinositol 4,5-bisphosphate phosphodiesterase gamma-1	3301	3301	2018	Sun BB	Males and Females	European	10534735
Phospholipase D3	3301	3301	2018	Sun BB	Males and Females	European	10534735
Inactive phospholipase D5	3301	3301	2018	Sun BB	Males and Females	European	10534735
Pleckstrin homology domain-containing family A member 1	3301	3301	2018	Sun BB	Males and Females	European	10534735
Serine/threonine-protein kinase receptor R3	3301	3301	2018	Sun BB	Males and Females	European	10534735
Basic leucine zipper transcriptional factor ATF-like 3	3301	3301	2018	Sun BB	Males and Females	European	10534735
Pleckstrin homology domain-containing family A member 7	3301	3301	2018	Sun BB	Males and Females	European	10534735
Angiostatin	3301	3301	2018	Sun BB	Males and Females	European	10534735
Plasmin	3301	3301	2018	Sun BB	Males and Females	European	10534735
Serine/threonine-protein kinase PLK1	3301	3301	2018	Sun BB	Males and Females	European	10534735
Procollagen-lysine,2-oxoglutarate 5-dioxygenase 2	3301	3301	2018	Sun BB	Males and Females	European	10534735
Procollagen-lysine,2-oxoglutarate 5-dioxygenase 3	3301	3301	2018	Sun BB	Males and Females	European	10534735
Plastin-1	3301	3301	2018	Sun BB	Males and Females	European	10534735
Plexin-A1	3301	3301	2018	Sun BB	Males and Females	European	10534735
Plexin-B2	3301	3301	2018	Sun BB	Males and Females	European	10534735
Plexin-C1	3301	3301	2018	Sun BB	Males and Females	European	10534735
Basal Cell Adhesion Molecule	3301	3301	2018	Sun BB	Males and Females	European	10534735
Melanocyte protein PMEL	3301	3301	2018	Sun BB	Males and Females	European	10534735
Protein TMEPAI	3301	3301	2018	Sun BB	Males and Females	European	10534735
Mismatch repair endonuclease PMS2	3301	3301	2018	Sun BB	Males and Females	European	10534735
Phosphomevalonate kinase	3301	3301	2018	Sun BB	Males and Females	European	10534735
Bifunctional polynucleotide phosphatase/kinase	3301	3301	2018	Sun BB	Males and Females	European	10534735
Inactive pancreatic lipase-related protein 1	3301	3301	2018	Sun BB	Males and Females	European	10534735
Purine nucleoside phosphorylase	3301	3301	2018	Sun BB	Males and Females	European	10534735
Podocalyxin	3301	3301	2018	Sun BB	Males and Females	European	10534735
GDP-fucose protein O-fucosyltransferase 1	3301	3301	2018	Sun BB	Males and Females	European	10534735
GDP-fucose protein O-fucosyltransferase 2	3301	3301	2018	Sun BB	Males and Females	European	10534735
Brevican core protein	3301	3301	2018	Sun BB	Males and Females	European	10534735
Protein O-glucosyltransferase 1	3301	3301	2018	Sun BB	Males and Females	European	10534735
DNA polymerase eta	3301	3301	2018	Sun BB	Males and Females	European	10534735
DNA polymerase iota	3301	3301	2018	Sun BB	Males and Females	European	10534735
DNA-directed DNA/RNA polymerase mu	3301	3301	2018	Sun BB	Males and Females	European	10534735
DNA-directed RNA polymerases I and III subunit RPAC1	3301	3301	2018	Sun BB	Males and Females	European	10534735
Beta-endorphin	3301	3301	2018	Sun BB	Males and Females	European	10534735
Corticotropin	3301	3301	2018	Sun BB	Males and Females	European	10534735
Pro-opiomelanocortin	3301	3301	2018	Sun BB	Males and Females	European	10534735
Protein O-linked-mannose beta-1,2-N-acetylglucosaminyltransferase 1	3301	3301	2018	Sun BB	Males and Females	European	10534735
Protein O-linked-mannose beta-1,4-N-acetylglucosaminyltransferase 2	3301	3301	2018	Sun BB	Males and Females	European	10534735
B-cell receptor-associated protein 29	3301	3301	2018	Sun BB	Males and Females	European	10534735
NADPH--cytochrome P450 reductase	3301	3301	2018	Sun BB	Males and Females	European	10534735
Periostin	3301	3301	2018	Sun BB	Males and Females	European	10534735
POU domain, class 2, transcription factor 1	3301	3301	2018	Sun BB	Males and Females	European	10534735
Phosphatidate phosphatase PPAPDC1A	3301	3301	2018	Sun BB	Males and Females	European	10534735
Peroxisome proliferator-activated receptor alpha	3301	3301	2018	Sun BB	Males and Females	European	10534735
Neutrophil-activating peptide 2	3301	3301	2018	Sun BB	Males and Females	European	10534735
Phosphopantothenoylcysteine decarboxylase	3301	3301	2018	Sun BB	Males and Females	European	10534735
Peptidyl-prolyl cis-trans isomerase A	3301	3301	2018	Sun BB	Males and Females	European	10534735
Breast cancer anti-estrogen resistance protein 3	3301	3301	2018	Sun BB	Males and Females	European	10534735
Peptidyl-prolyl cis-trans isomerase B	3301	3301	2018	Sun BB	Males and Females	European	10534735
Peptidyl-prolyl cis-trans isomerase E	3301	3301	2018	Sun BB	Males and Females	European	10534735
Peptidyl-prolyl cis-trans isomerase H	3301	3301	2018	Sun BB	Males and Females	European	10534735
Peptidyl-prolyl cis-trans isomerase-like 1	3301	3301	2018	Sun BB	Males and Females	European	10534735
Peptidyl-prolyl cis-trans isomerase-like 2	3301	3301	2018	Sun BB	Males and Females	European	10534735
Protein phosphatase 1A	3301	3301	2018	Sun BB	Males and Females	European	10534735
Protein phosphatase 1L	3301	3301	2018	Sun BB	Males and Females	European	10534735
Protein phosphatase 1 regulatory subunit 3B	3301	3301	2018	Sun BB	Males and Females	European	10534735
Serine/threonine-protein phosphatase 2A 65 kDa regulatory subunit A alpha isoform	3301	3301	2018	Sun BB	Males and Females	European	10534735
Serine/threonine-protein phosphatase 2A regulatory subunit B'' subunit alpha	3301	3301	2018	Sun BB	Males and Females	European	10534735
B-cell lymphoma/leukemia 10	3301	3301	2018	Sun BB	Males and Females	European	10534735
Calcineurin subunit B type 1	3301	3301	2018	Sun BB	Males and Females	European	10534735
Palmitoyl-protein thioesterase 1	3301	3301	2018	Sun BB	Males and Females	European	10534735
Pancreatic hormone	3301	3301	2018	Sun BB	Males and Females	European	10534735
Putative uncharacterized protein PQLC2L	3301	3301	2018	Sun BB	Males and Females	European	10534735
Basic salivary proline-rich protein 4	3301	3301	2018	Sun BB	Males and Females	European	10534735
Protein regulator of cytokinesis 1	3301	3301	2018	Sun BB	Males and Females	European	10534735
Lysosomal Pro-X carboxypeptidase	3301	3301	2018	Sun BB	Males and Females	European	10534735
PR domain zinc finger protein 1	3301	3301	2018	Sun BB	Males and Females	European	10534735
PR domain zinc finger protein 4	3301	3301	2018	Sun BB	Males and Females	European	10534735
Peroxiredoxin-1	3301	3301	2018	Sun BB	Males and Females	European	10534735
Apoptosis regulator Bcl-2	3301	3301	2018	Sun BB	Males and Females	European	10534735
Peroxiredoxin-4	3301	3301	2018	Sun BB	Males and Females	European	10534735
Prolargin	3301	3301	2018	Sun BB	Males and Females	European	10534735
Proteoglycan 3	3301	3301	2018	Sun BB	Males and Females	European	10534735
Salivary acidic proline-rich phosphoprotein 1/2	3301	3301	2018	Sun BB	Males and Females	European	10534735
DNA primase small subunit	3301	3301	2018	Sun BB	Males and Females	European	10534735
AMP Kinase (alpha1beta1gamma1)	3301	3301	2018	Sun BB	Males and Females	European	10534735
AMP Kinase (alpha2beta2gamma1)	3301	3301	2018	Sun BB	Males and Females	European	10534735
cAMP-dependent protein kinase catalytic subunit alpha	3301	3301	2018	Sun BB	Males and Females	European	10534735
cAMP-dependent protein kinase type I-beta regulatory subunit	3301	3301	2018	Sun BB	Males and Females	European	10534735
Protein kinase C alpha type	3301	3301	2018	Sun BB	Males and Females	European	10534735
Bcl-2-related protein A1	3301	3301	2018	Sun BB	Males and Females	European	10534735
Protein kinase C beta type (splice variant beta-II)	3301	3301	2018	Sun BB	Males and Females	European	10534735
Protein kinase C iota type	3301	3301	2018	Sun BB	Males and Females	European	10534735
Glucosidase 2 subunit beta	3301	3301	2018	Sun BB	Males and Females	European	10534735
Protein kinase C zeta type	3301	3301	2018	Sun BB	Males and Females	European	10534735
cGMP-dependent protein kinase 1, beta isozyme	3301	3301	2018	Sun BB	Males and Females	European	10534735
Prolactin	3301	3301	2018	Sun BB	Males and Females	European	10534735
Prolactin-releasing peptide	3301	3301	2018	Sun BB	Males and Females	European	10534735
Prolactin receptor	3301	3301	2018	Sun BB	Males and Females	European	10534735
Protein arginine N-methyltransferase 3	3301	3301	2018	Sun BB	Males and Females	European	10534735
Major prion protein	3301	3301	2018	Sun BB	Males and Females	European	10534735
Bcl-2-like protein 1	3301	3301	2018	Sun BB	Males and Females	European	10534735
Activated Protein C	3301	3301	2018	Sun BB	Males and Females	European	10534735
Prokineticin-1	3301	3301	2018	Sun BB	Males and Females	European	10534735
Proline-rich protein 1	3301	3301	2018	Sun BB	Males and Females	European	10534735
Pre-mRNA-processing factor 6	3301	3301	2018	Sun BB	Males and Females	European	10534735
Phosphoribosyl pyrophosphate synthase-associated protein 1	3301	3301	2018	Sun BB	Males and Females	European	10534735
Protein Largen	3301	3301	2018	Sun BB	Males and Females	European	10534735
Transmembrane gamma-carboxyglutamic acid protein 1	3301	3301	2018	Sun BB	Males and Females	European	10534735
Transmembrane gamma-carboxyglutamic acid protein 4	3301	3301	2018	Sun BB	Males and Females	European	10534735
Bcl-2-like protein 2	3301	3301	2018	Sun BB	Males and Females	European	10534735
Trypsin-1	3301	3301	2018	Sun BB	Males and Females	European	10534735
Brain-specific serine protease 4	3301	3301	2018	Sun BB	Males and Females	European	10534735
Trypsin-2	3301	3301	2018	Sun BB	Males and Females	European	10534735
Trypsin-3	3301	3301	2018	Sun BB	Males and Females	European	10534735
Probable inactive serine protease 37	3301	3301	2018	Sun BB	Males and Females	European	10534735
Myeloblastin	3301	3301	2018	Sun BB	Males and Females	European	10534735
Proactivator polypeptide-like 1	3301	3301	2018	Sun BB	Males and Females	European	10534735
PH and SEC7 domain-containing protein 1	3301	3301	2018	Sun BB	Males and Females	European	10534735
PH and SEC7 domain-containing protein 2	3301	3301	2018	Sun BB	Males and Females	European	10534735
Acylphosphatase-2	3301	3301	2018	Sun BB	Males and Females	European	10534735
Pregnancy-specific beta-1-glycoprotein 11	3301	3301	2018	Sun BB	Males and Females	European	10534735
Pregnancy-specific beta-1-glycoprotein 2	3301	3301	2018	Sun BB	Males and Females	European	10534735
Pregnancy-specific beta-1-glycoprotein 3	3301	3301	2018	Sun BB	Males and Females	European	10534735
Pregnancy-specific beta-1-glycoprotein 4	3301	3301	2018	Sun BB	Males and Females	European	10534735
Pregnancy-specific beta-1-glycoprotein 5	3301	3301	2018	Sun BB	Males and Females	European	10534735
Pregnancy-specific beta-1-glycoprotein 6	3301	3301	2018	Sun BB	Males and Females	European	10534735
Putative pregnancy-specific beta-1-glycoprotein 7	3301	3301	2018	Sun BB	Males and Females	European	10534735
Pregnancy-specific beta-1-glycoprotein 8	3301	3301	2018	Sun BB	Males and Females	European	10534735
Pregnancy-specific beta-1-glycoprotein 9	3301	3301	2018	Sun BB	Males and Females	European	10534735
Proteasome subunit alpha type-1	3301	3301	2018	Sun BB	Males and Females	European	10534735
B-cell lymphoma 6 protein	3301	3301	2018	Sun BB	Males and Females	European	10534735
Proteasome subunit alpha type-2	3301	3301	2018	Sun BB	Males and Females	European	10534735
Proteasome subunit alpha type-4	3301	3301	2018	Sun BB	Males and Females	European	10534735
Proteasome subunit alpha type-6	3301	3301	2018	Sun BB	Males and Females	European	10534735
Proteasome subunit beta type-5	3301	3301	2018	Sun BB	Males and Females	European	10534735
26S proteasome non-ATPase regulatory subunit 11	3301	3301	2018	Sun BB	Males and Females	European	10534735
26S proteasome non-ATPase regulatory subunit 1	3301	3301	2018	Sun BB	Males and Females	European	10534735
26S proteasome non-ATPase regulatory subunit 4	3301	3301	2018	Sun BB	Males and Females	European	10534735
26S proteasome non-ATPase regulatory subunit 5	3301	3301	2018	Sun BB	Males and Females	European	10534735
26S proteasome non-ATPase regulatory subunit 7	3301	3301	2018	Sun BB	Males and Females	European	10534735
Brain-derived neurotrophic factor	3301	3301	2018	Sun BB	Males and Females	European	10534735
Proteasome activator complex subunit 1	3301	3301	2018	Sun BB	Males and Females	European	10534735
Proteasome activator complex subunit 3	3301	3301	2018	Sun BB	Males and Females	European	10534735
Proteasome assembly chaperone 3	3301	3301	2018	Sun BB	Males and Females	European	10534735
Persephin	3301	3301	2018	Sun BB	Males and Females	European	10534735
Patched domain-containing protein 3	3301	3301	2018	Sun BB	Males and Females	European	10534735
Phosphatidylinositol 3,4,5-trisphosphate 3-phosphatase and dual-specificity protein phosphatase PTEN	3301	3301	2018	Sun BB	Males and Females	European	10534735
Prostaglandin-H2 D-isomerase	3301	3301	2018	Sun BB	Males and Females	European	10534735
Prostaglandin F2 receptor negative regulator	3301	3301	2018	Sun BB	Males and Females	European	10534735
Prostaglandin reductase 1	3301	3301	2018	Sun BB	Males and Females	European	10534735
Parathyroid hormone/parathyroid hormone-related peptide receptor	3301	3301	2018	Sun BB	Males and Females	European	10534735
Transcription factor TFIIIB component B'' homolog	3301	3301	2018	Sun BB	Males and Females	European	10534735
Tuberoinfundibular peptide of 39 residues	3301	3301	2018	Sun BB	Males and Females	European	10534735
Parathyroid hormone	3301	3301	2018	Sun BB	Males and Females	European	10534735
Parathyroid hormone-related protein	3301	3301	2018	Sun BB	Males and Females	European	10534735
Protein-tyrosine kinase 2-beta	3301	3301	2018	Sun BB	Males and Females	European	10534735
Protein-tyrosine kinase 6	3301	3301	2018	Sun BB	Males and Females	European	10534735
Pleiotrophin	3301	3301	2018	Sun BB	Males and Females	European	10534735
Protein tyrosine phosphatase type IVA 2	3301	3301	2018	Sun BB	Males and Females	European	10534735
Tyrosine-protein phosphatase non-receptor type 11	3301	3301	2018	Sun BB	Males and Females	European	10534735
Tyrosine-protein phosphatase non-receptor type 1	3301	3301	2018	Sun BB	Males and Females	European	10534735
Tyrosine-protein phosphatase non-receptor type 2	3301	3301	2018	Sun BB	Males and Females	European	10534735
Beclin-1	3301	3301	2018	Sun BB	Males and Females	European	10534735
Tyrosine-protein phosphatase non-receptor type 4	3301	3301	2018	Sun BB	Males and Females	European	10534735
Tyrosine-protein phosphatase non-receptor type 7	3301	3301	2018	Sun BB	Males and Females	European	10534735
Tyrosine-protein phosphatase non-receptor type 9	3301	3301	2018	Sun BB	Males and Females	European	10534735
Receptor-type tyrosine-protein phosphatase delta	3301	3301	2018	Sun BB	Males and Females	European	10534735
Receptor-type tyrosine-protein phosphatase H	3301	3301	2018	Sun BB	Males and Females	European	10534735
Receptor-type tyrosine-protein phosphatase eta	3301	3301	2018	Sun BB	Males and Females	European	10534735
Receptor-type tyrosine-protein phosphatase R	3301	3301	2018	Sun BB	Males and Females	European	10534735
Receptor-type tyrosine-protein phosphatase S	3301	3301	2018	Sun BB	Males and Females	European	10534735
Receptor-type tyrosine-protein phosphatase U	3301	3301	2018	Sun BB	Males and Females	European	10534735
BET1-like protein	3301	3301	2018	Sun BB	Males and Females	European	10534735
6-pyruvoyl tetrahydrobiopterin synthase	3301	3301	2018	Sun BB	Males and Females	European	10534735
Pentraxin-related protein PTX3	3301	3301	2018	Sun BB	Males and Females	European	10534735
Poly(U)-binding-splicing factor PUF60	3301	3301	2018	Sun BB	Males and Females	European	10534735
Transcriptional activator protein Pur-alpha	3301	3301	2018	Sun BB	Males and Females	European	10534735
tRNA pseudouridine synthase A, mitochondrial	3301	3301	2018	Sun BB	Males and Females	European	10534735
Poliovirus receptor	3301	3301	2018	Sun BB	Males and Females	European	10534735
Transmembrane protein PVRIG	3301	3301	2018	Sun BB	Males and Females	European	10534735
Nectin-2	3301	3301	2018	Sun BB	Males and Females	European	10534735
Nectin-3	3301	3301	2018	Sun BB	Males and Females	European	10534735
Nectin-4	3301	3301	2018	Sun BB	Males and Females	European	10534735
Osteocalcin	3301	3301	2018	Sun BB	Males and Females	European	10534735
Peroxidasin-like protein	3301	3301	2018	Sun BB	Males and Females	European	10534735
Pyrin domain-containing protein 1	3301	3301	2018	Sun BB	Males and Females	European	10534735
Glycogen phosphorylase, liver form	3301	3301	2018	Sun BB	Males and Females	European	10534735
Peptide YY	3301	3301	2018	Sun BB	Males and Females	European	10534735
Dihydropteridine reductase	3301	3301	2018	Sun BB	Males and Females	European	10534735
Glutaminyl-peptide cyclotransferase	3301	3301	2018	Sun BB	Males and Females	European	10534735
Glutaminyl-peptide cyclotransferase-like protein	3301	3301	2018	Sun BB	Males and Females	European	10534735
Orexigenic neuropeptide QRFP	3301	3301	2018	Sun BB	Males and Females	European	10534735
Sulfhydryl oxidase 1	3301	3301	2018	Sun BB	Males and Females	European	10534735
Biglycan	3301	3301	2018	Sun BB	Males and Females	European	10534735
Sulfhydryl oxidase 2	3301	3301	2018	Sun BB	Males and Females	European	10534735
Ras-related protein Rab-14	3301	3301	2018	Sun BB	Males and Females	European	10534735
Ras-related protein Rab-22A	3301	3301	2018	Sun BB	Males and Females	European	10534735
Ras-related protein Rab-26	3301	3301	2018	Sun BB	Males and Females	European	10534735
Ras-related protein Rab-27A	3301	3301	2018	Sun BB	Males and Females	European	10534735
Ras-related protein Rab-27B	3301	3301	2018	Sun BB	Males and Females	European	10534735
Ras-related protein Rab-35	3301	3301	2018	Sun BB	Males and Females	European	10534735
Ras-related protein Rab-39B	3301	3301	2018	Sun BB	Males and Females	European	10534735
Ras-related protein Rab-7b	3301	3301	2018	Sun BB	Males and Females	European	10534735
Rab9 effector protein with kelch motifs	3301	3301	2018	Sun BB	Males and Females	European	10534735
Ras-related C3 botulinum toxin substrate 3	3301	3301	2018	Sun BB	Males and Females	European	10534735
Rac GTPase-activating protein 1	3301	3301	2018	Sun BB	Males and Females	European	10534735
Cell cycle checkpoint protein RAD1	3301	3301	2018	Sun BB	Males and Females	European	10534735
UV excision repair protein RAD23 homolog A	3301	3301	2018	Sun BB	Males and Females	European	10534735
UV excision repair protein RAD23 homolog B	3301	3301	2018	Sun BB	Males and Females	European	10534735
DNA repair protein RAD51 homolog 1	3301	3301	2018	Sun BB	Males and Females	European	10534735
DNA repair protein RAD51 homolog 4	3301	3301	2018	Sun BB	Males and Females	European	10534735
NKG2D ligand 4	3301	3301	2018	Sun BB	Males and Females	European	10534735
Ran-binding protein 3	3301	3301	2018	Sun BB	Males and Females	European	10534735
Rap1 GTPase-activating protein 1	3301	3301	2018	Sun BB	Males and Females	European	10534735
BH3-interacting domain death agonist	3301	3301	2018	Sun BB	Males and Females	European	10534735
Rap1 GTPase-GDP dissociation stimulator 1	3301	3301	2018	Sun BB	Males and Females	European	10534735
Ras-related protein Rap-2a	3301	3301	2018	Sun BB	Males and Females	European	10534735
Rap guanine nucleotide exchange factor 5	3301	3301	2018	Sun BB	Males and Females	European	10534735
Retinoic acid receptor responder protein 1	3301	3301	2018	Sun BB	Males and Females	European	10534735
Retinoic acid receptor responder protein 3	3301	3301	2018	Sun BB	Males and Females	European	10534735
Ras GTPase-activating protein 1	3301	3301	2018	Sun BB	Males and Females	European	10534735
Retinoblastoma-associated protein	3301	3301	2018	Sun BB	Males and Females	European	10534735
Retinoblastoma-binding protein 5	3301	3301	2018	Sun BB	Males and Females	European	10534735
E3 ubiquitin-protein ligase RBBP6	3301	3301	2018	Sun BB	Males and Females	European	10534735
RNA binding protein fox-1 homolog 2	3301	3301	2018	Sun BB	Males and Females	European	10534735
Disintegrin and metalloproteinase domain-containing protein 11	3301	3301	2018	Sun BB	Males and Females	European	10534735
Myc box-dependent-interacting protein 1	3301	3301	2018	Sun BB	Males and Females	European	10534735
Retinoblastoma-like protein 1	3301	3301	2018	Sun BB	Males and Females	European	10534735
Probable RNA-binding protein 19	3301	3301	2018	Sun BB	Males and Females	European	10534735
Probable RNA-binding protein 23	3301	3301	2018	Sun BB	Males and Females	European	10534735
RNA-binding protein 24	3301	3301	2018	Sun BB	Males and Females	European	10534735
RNA-binding protein 28	3301	3301	2018	Sun BB	Males and Females	European	10534735
RNA-binding protein 3	3301	3301	2018	Sun BB	Males and Females	European	10534735
RNA-binding protein 39	3301	3301	2018	Sun BB	Males and Females	European	10534735
Retinol-binding protein 4	3301	3301	2018	Sun BB	Males and Females	European	10534735
Retinoid-binding protein 7	3301	3301	2018	Sun BB	Males and Females	European	10534735
Calcipressin-1	3301	3301	2018	Sun BB	Males and Females	European	10534735
Baculoviral IAP repeat-containing protein 3	3301	3301	2018	Sun BB	Males and Females	European	10534735
Reticulocalbin-2	3301	3301	2018	Sun BB	Males and Females	European	10534735
Recoverin	3301	3301	2018	Sun BB	Males and Females	European	10534735
Retinol dehydrogenase 16	3301	3301	2018	Sun BB	Males and Females	European	10534735
ATP-dependent DNA helicase Q1	3301	3301	2018	Sun BB	Males and Females	European	10534735
Regenerating islet-derived protein 3-alpha	3301	3301	2018	Sun BB	Males and Females	European	10534735
Regenerating islet-derived protein 4	3301	3301	2018	Sun BB	Males and Females	European	10534735
Transcription factor RelB	3301	3301	2018	Sun BB	Males and Females	European	10534735
RELT-like protein 1	3301	3301	2018	Sun BB	Males and Females	European	10534735
RELT-like protein 2	3301	3301	2018	Sun BB	Males and Females	European	10534735
Tumor necrosis factor receptor superfamily member 19L	3301	3301	2018	Sun BB	Males and Females	European	10534735
Baculoviral IAP repeat-containing protein 5	3301	3301	2018	Sun BB	Males and Females	European	10534735
Renin	3301	3301	2018	Sun BB	Males and Females	European	10534735
Replication initiator 1	3301	3301	2018	Sun BB	Males and Females	European	10534735
Proto-oncogene tyrosine-protein kinase receptor Ret	3301	3301	2018	Sun BB	Males and Females	European	10534735
Resistin	3301	3301	2018	Sun BB	Males and Females	European	10534735
All-trans-retinol 13,14-reductase	3301	3301	2018	Sun BB	Males and Females	European	10534735
Oligoribonuclease, mitochondrial	3301	3301	2018	Sun BB	Males and Females	European	10534735
Rieske domain-containing protein	3301	3301	2018	Sun BB	Males and Females	European	10534735
E3 ubiquitin-protein ligase rififylin	3301	3301	2018	Sun BB	Males and Females	European	10534735
Riboflavin kinase	3301	3301	2018	Sun BB	Males and Females	European	10534735
Biliverdin reductase A	3301	3301	2018	Sun BB	Males and Females	European	10534735
Beta-1,3-N-acetylglucosaminyltransferase radical fringe	3301	3301	2018	Sun BB	Males and Females	European	10534735
Regulatory factor X-associated protein	3301	3301	2018	Sun BB	Males and Females	European	10534735
Repulsive guidance molecule A	3301	3301	2018	Sun BB	Males and Females	European	10534735
RGM domain family member B	3301	3301	2018	Sun BB	Males and Females	European	10534735
Regulator of G-protein signaling 10	3301	3301	2018	Sun BB	Males and Females	European	10534735
Regulator of G-protein signaling 18	3301	3301	2018	Sun BB	Males and Females	European	10534735
Regulator of G-protein signaling 19	3301	3301	2018	Sun BB	Males and Females	European	10534735
Regulator of G-protein signaling 3	3301	3301	2018	Sun BB	Males and Females	European	10534735
Regulator of G-protein signaling 8	3301	3301	2018	Sun BB	Males and Females	European	10534735
Transforming protein RhoA	3301	3301	2018	Sun BB	Males and Females	European	10534735
Bone morphogenetic protein 10	3301	3301	2018	Sun BB	Males and Females	European	10534735
Rho-related GTP-binding protein RhoD	3301	3301	2018	Sun BB	Males and Females	European	10534735
Rho-related GTP-binding protein RhoG	3301	3301	2018	Sun BB	Males and Females	European	10534735
Rhophilin-2	3301	3301	2018	Sun BB	Males and Females	European	10534735
Protein RIC-3	3301	3301	2018	Sun BB	Males and Females	European	10534735
Receptor-interacting serine/threonine-protein kinase 2	3301	3301	2018	Sun BB	Males and Females	European	10534735
Protein ripply1	3301	3301	2018	Sun BB	Males and Females	European	10534735
Retinaldehyde-binding protein 1	3301	3301	2018	Sun BB	Males and Females	European	10534735
Regulator of microtubule dynamics protein 1	3301	3301	2018	Sun BB	Males and Females	European	10534735
Bone morphogenetic protein 6	3301	3301	2018	Sun BB	Males and Females	European	10534735
Regulator of microtubule dynamics protein 3	3301	3301	2018	Sun BB	Males and Females	European	10534735
RecQ-mediated genome instability protein 1	3301	3301	2018	Sun BB	Males and Females	European	10534735
Inactive ribonuclease-like protein 10	3301	3301	2018	Sun BB	Males and Females	European	10534735
Probable inactive ribonuclease-like protein 13	3301	3301	2018	Sun BB	Males and Females	European	10534735
Ribonuclease pancreatic	3301	3301	2018	Sun BB	Males and Females	European	10534735
Non-secretory ribonuclease	3301	3301	2018	Sun BB	Males and Females	European	10534735
Ribonuclease 4	3301	3301	2018	Sun BB	Males and Females	European	10534735
Ribonuclease K6	3301	3301	2018	Sun BB	Males and Females	European	10534735
Ribonuclease H1	3301	3301	2018	Sun BB	Males and Females	European	10534735
Rho-related GTP-binding protein Rho6	3301	3301	2018	Sun BB	Males and Females	European	10534735
E3 ubiquitin-protein ligase RNF114	3301	3301	2018	Sun BB	Males and Females	European	10534735
RING finger protein 122	3301	3301	2018	Sun BB	Males and Females	European	10534735
E3 ubiquitin-protein ligase RNF128	3301	3301	2018	Sun BB	Males and Females	European	10534735
E3 ubiquitin-protein ligase RNF13	3301	3301	2018	Sun BB	Males and Females	European	10534735
RING finger protein 148	3301	3301	2018	Sun BB	Males and Females	European	10534735
E3 ubiquitin-protein ligase RNF149	3301	3301	2018	Sun BB	Males and Females	European	10534735
RING finger protein 150	3301	3301	2018	Sun BB	Males and Females	European	10534735
RING finger protein 165	3301	3301	2018	Sun BB	Males and Females	European	10534735
RING finger protein 215	3301	3301	2018	Sun BB	Males and Females	European	10534735
Bone morphogenetic protein 7	3301	3301	2018	Sun BB	Males and Females	European	10534735
RING finger protein 219	3301	3301	2018	Sun BB	Males and Females	European	10534735
E3 ubiquitin-protein ligase RNF34	3301	3301	2018	Sun BB	Males and Females	European	10534735
E3 ubiquitin-protein ligase RNF43	3301	3301	2018	Sun BB	Males and Females	European	10534735
E3 ubiquitin-protein ligase RNF8	3301	3301	2018	Sun BB	Males and Females	European	10534735
mRNA-capping enzyme	3301	3301	2018	Sun BB	Males and Females	European	10534735
rRNA methyltransferase 3, mitochondrial	3301	3301	2018	Sun BB	Males and Females	European	10534735
RNA-binding protein 40	3301	3301	2018	Sun BB	Males and Females	European	10534735
Roundabout homolog 1	3301	3301	2018	Sun BB	Males and Females	European	10534735
Roundabout homolog 2	3301	3301	2018	Sun BB	Males and Females	European	10534735
Roundabout homolog 3	3301	3301	2018	Sun BB	Males and Females	European	10534735
BMP-binding endothelial regulator protein	3301	3301	2018	Sun BB	Males and Females	European	10534735
Rho-associated protein kinase 2	3301	3301	2018	Sun BB	Males and Females	European	10534735
Tyrosine-protein kinase transmembrane receptor ROR1	3301	3301	2018	Sun BB	Males and Females	European	10534735
Tyrosine-protein kinase transmembrane receptor ROR2	3301	3301	2018	Sun BB	Males and Females	European	10534735
Nuclear receptor ROR-beta	3301	3301	2018	Sun BB	Males and Females	European	10534735
Ribulose-phosphate 3-epimerase	3301	3301	2018	Sun BB	Males and Females	European	10534735
Ribose-5-phosphate isomerase	3301	3301	2018	Sun BB	Males and Females	European	10534735
60S ribosomal protein L30	3301	3301	2018	Sun BB	Males and Females	European	10534735
60S acidic ribosomal protein P2	3301	3301	2018	Sun BB	Males and Females	European	10534735
Dolichyl-diphosphooligosaccharide--protein glycosyltransferase subunit 1	3301	3301	2018	Sun BB	Males and Females	European	10534735
Bone morphogenetic protein receptor type-1A	3301	3301	2018	Sun BB	Males and Females	European	10534735
Regulation of nuclear pre-mRNA domain-containing protein 1A	3301	3301	2018	Sun BB	Males and Females	European	10534735
Ubiquitin+1, truncated mutation for UbB	3301	3301	2018	Sun BB	Males and Females	European	10534735
Ubiquitin	3301	3301	2018	Sun BB	Males and Females	European	10534735
40S ribosomal protein S3	3301	3301	2018	Sun BB	Males and Females	European	10534735
40S ribosomal protein S3a	3301	3301	2018	Sun BB	Males and Females	European	10534735
40S ribosomal protein S4, X isoform	3301	3301	2018	Sun BB	Males and Females	European	10534735
Ribosomal protein S6 kinase alpha-6	3301	3301	2018	Sun BB	Males and Females	European	10534735
40S ribosomal protein S7	3301	3301	2018	Sun BB	Males and Females	European	10534735
40S ribosomal protein SA	3301	3301	2018	Sun BB	Males and Females	European	10534735
Cell differentiation protein RCD1 homolog	3301	3301	2018	Sun BB	Males and Females	European	10534735
Disintegrin and metalloproteinase domain-containing protein 12	3301	3301	2018	Sun BB	Males and Females	European	10534735
Cytoplasmic tyrosine-protein kinase BMX	3301	3301	2018	Sun BB	Males and Females	European	10534735
Ribosome-binding protein 1	3301	3301	2018	Sun BB	Males and Females	European	10534735
Ribonucleoside-diphosphate reductase large subunit	3301	3301	2018	Sun BB	Males and Females	European	10534735
Ribonucleoside-diphosphate reductase subunit M2 B	3301	3301	2018	Sun BB	Males and Females	European	10534735
Retinoschisin	3301	3301	2018	Sun BB	Males and Females	European	10534735
R-spondin-3	3301	3301	2018	Sun BB	Males and Females	European	10534735
R-spondin-4	3301	3301	2018	Sun BB	Males and Females	European	10534735
Arginine/serine-rich protein 1	3301	3301	2018	Sun BB	Males and Females	European	10534735
Retbindin	3301	3301	2018	Sun BB	Males and Females	European	10534735
Reticulon-4 receptor	3301	3301	2018	Sun BB	Males and Females	European	10534735
BCL2/adenovirus E1B 19 kDa protein-interacting protein 3	3301	3301	2018	Sun BB	Males and Females	European	10534735
RUN and FYVE domain-containing protein 1	3301	3301	2018	Sun BB	Males and Females	European	10534735
Runt-related transcription factor 3	3301	3301	2018	Sun BB	Males and Females	European	10534735
Relaxin receptor 1	3301	3301	2018	Sun BB	Males and Females	European	10534735
Tyrosine-protein kinase RYK	3301	3301	2018	Sun BB	Males and Females	European	10534735
Protein S100-A11	3301	3301	2018	Sun BB	Males and Females	European	10534735
Protein S100-A12	3301	3301	2018	Sun BB	Males and Females	European	10534735
Protein S100-A13	3301	3301	2018	Sun BB	Males and Females	European	10534735
Protein S100-A2	3301	3301	2018	Sun BB	Males and Females	European	10534735
Protein S100-A4	3301	3301	2018	Sun BB	Males and Females	European	10534735
Protein S100-A5	3301	3301	2018	Sun BB	Males and Females	European	10534735
BCL2/adenovirus E1B 19 kDa protein-interacting protein 3-like	3301	3301	2018	Sun BB	Males and Females	European	10534735
Protein S100-A6	3301	3301	2018	Sun BB	Males and Females	European	10534735
Protein S100-A7	3301	3301	2018	Sun BB	Males and Females	European	10534735
Protein S100-A9	3301	3301	2018	Sun BB	Males and Females	European	10534735
Serum amyloid A-1 protein	3301	3301	2018	Sun BB	Males and Females	European	10534735
Deoxynucleoside triphosphate triphosphohydrolase SAMHD1	3301	3301	2018	Sun BB	Males and Females	European	10534735
Histone deacetylase complex subunit SAP18	3301	3301	2018	Sun BB	Males and Females	European	10534735
Histone deacetylase complex subunit SAP30	3301	3301	2018	Sun BB	Males and Females	European	10534735
Serine--tRNA ligase, mitochondrial	3301	3301	2018	Sun BB	Males and Females	European	10534735
Diamine acetyltransferase 1	3301	3301	2018	Sun BB	Males and Females	European	10534735
Diamine acetyltransferase 2	3301	3301	2018	Sun BB	Males and Females	European	10534735
Brother of CDO	3301	3301	2018	Sun BB	Males and Females	European	10534735
DNA-binding protein SATB1	3301	3301	2018	Sun BB	Males and Females	European	10534735
DNA-binding protein SATB2	3301	3301	2018	Sun BB	Males and Females	European	10534735
SAYSvFN domain-containing protein 1	3301	3301	2018	Sun BB	Males and Females	European	10534735
Suprabasin	3301	3301	2018	Sun BB	Males and Females	European	10534735
Secretory carrier-associated membrane protein 5	3301	3301	2018	Sun BB	Males and Females	European	10534735
Scavenger receptor class A member 3	3301	3301	2018	Sun BB	Males and Females	European	10534735
Scavenger receptor class A member 5	3301	3301	2018	Sun BB	Males and Females	European	10534735
BolA-like protein 2	3301	3301	2018	Sun BB	Males and Females	European	10534735
Lysosome membrane protein 2	3301	3301	2018	Sun BB	Males and Females	European	10534735
Scavenger receptor class F member 2	3301	3301	2018	Sun BB	Males and Females	European	10534735
Secretogranin-2	3301	3301	2018	Sun BB	Males and Females	European	10534735
Secretogranin-3	3301	3301	2018	Sun BB	Males and Females	European	10534735
Secretoglobin family 1C member 1	3301	3301	2018	Sun BB	Males and Females	European	10534735
Secretoglobin family 1D member 2	3301	3301	2018	Sun BB	Males and Females	European	10534735
Mammaglobin-B	3301	3301	2018	Sun BB	Males and Females	European	10534735
Secretagogin	3301	3301	2018	Sun BB	Males and Females	European	10534735
Bisphosphoglycerate mutase	3301	3301	2018	Sun BB	Males and Females	European	10534735
Adseverin	3301	3301	2018	Sun BB	Males and Females	European	10534735
Polycomb protein SCMH1	3301	3301	2018	Sun BB	Males and Females	European	10534735
Sodium channel subunit beta-2	3301	3301	2018	Sun BB	Males and Females	European	10534735
Protein SCO1 homolog, mitochondrial	3301	3301	2018	Sun BB	Males and Females	European	10534735
SCP2 sterol-binding domain-containing protein 1	3301	3301	2018	Sun BB	Males and Females	European	10534735
Signal peptide, CUB and EGF-like domain-containing protein 1	3301	3301	2018	Sun BB	Males and Females	European	10534735
Stromal cell-derived factor 2-like protein 1	3301	3301	2018	Sun BB	Males and Females	European	10534735
Succinate dehydrogenase assembly factor 2, mitochondrial	3301	3301	2018	Sun BB	Males and Females	European	10534735
Signal peptidase complex catalytic subunit SEC11C	3301	3301	2018	Sun BB	Males and Females	European	10534735
Protein SEC13 homolog	3301	3301	2018	Sun BB	Males and Females	European	10534735
Bactericidal permeability-increasing protein	3301	3301	2018	Sun BB	Males and Females	European	10534735
Vesicle-trafficking protein SEC22a	3301	3301	2018	Sun BB	Males and Females	European	10534735
Protein transport protein Sec61 subunit beta	3301	3301	2018	Sun BB	Males and Females	European	10534735
Protein transport protein Sec61 subunit gamma	3301	3301	2018	Sun BB	Males and Females	European	10534735
Secreted and transmembrane protein 1	3301	3301	2018	Sun BB	Males and Females	European	10534735
Protein sel-1 homolog 2	3301	3301	2018	Sun BB	Males and Females	European	10534735
E-selectin	3301	3301	2018	Sun BB	Males and Females	European	10534735
L-Selectin	3301	3301	2018	Sun BB	Males and Females	European	10534735
P-selectin	3301	3301	2018	Sun BB	Males and Females	European	10534735
P-selectin glycoprotein ligand 1	3301	3301	2018	Sun BB	Males and Females	European	10534735
Semaphorin-3A	3301	3301	2018	Sun BB	Males and Females	European	10534735
BPI fold-containing family A member 1	3301	3301	2018	Sun BB	Males and Females	European	10534735
Semaphorin-3B	3301	3301	2018	Sun BB	Males and Females	European	10534735
Semaphorin-3C	3301	3301	2018	Sun BB	Males and Females	European	10534735
Semaphorin-3E	3301	3301	2018	Sun BB	Males and Females	European	10534735
Semaphorin-3G	3301	3301	2018	Sun BB	Males and Females	European	10534735
Semaphorin-4C	3301	3301	2018	Sun BB	Males and Females	European	10534735
Semaphorin-4D	3301	3301	2018	Sun BB	Males and Females	European	10534735
Semaphorin-5A	3301	3301	2018	Sun BB	Males and Females	European	10534735
Semaphorin-6A	3301	3301	2018	Sun BB	Males and Females	European	10534735
Semaphorin-6C	3301	3301	2018	Sun BB	Males and Females	European	10534735
BPI fold-containing family B member 1	3301	3301	2018	Sun BB	Males and Females	European	10534735
Semaphorin-7A	3301	3301	2018	Sun BB	Males and Females	European	10534735
Semenogelin-1	3301	3301	2018	Sun BB	Males and Females	European	10534735
Semenogelin-2	3301	3301	2018	Sun BB	Males and Females	European	10534735
Sentrin-specific protease 7	3301	3301	2018	Sun BB	Males and Females	European	10534735
Selenide, water dikinase 1	3301	3301	2018	Sun BB	Males and Females	European	10534735
Septin-10	3301	3301	2018	Sun BB	Males and Females	European	10534735
Protein SERAC1	3301	3301	2018	Sun BB	Males and Females	European	10534735
Small EDRK-rich factor 1	3301	3301	2018	Sun BB	Males and Females	European	10534735
Protein Z-dependent protease inhibitor	3301	3301	2018	Sun BB	Males and Females	European	10534735
Bromodomain-containing protein 1	3301	3301	2018	Sun BB	Males and Females	European	10534735
Serpin A12	3301	3301	2018	Sun BB	Males and Females	European	10534735
Kallistatin	3301	3301	2018	Sun BB	Males and Females	European	10534735
Corticosteroid-binding globulin	3301	3301	2018	Sun BB	Males and Females	European	10534735
Serpin A9	3301	3301	2018	Sun BB	Males and Females	European	10534735
Antithrombin-III	3301	3301	2018	Sun BB	Males and Females	European	10534735
Plasminogen activator inhibitor 1	3301	3301	2018	Sun BB	Males and Females	European	10534735
Glia-derived nexin	3301	3301	2018	Sun BB	Males and Females	European	10534735
Pigment epithelium-derived factor	3301	3301	2018	Sun BB	Males and Females	European	10534735
Disintegrin and metalloproteinase domain-containing protein 19	3301	3301	2018	Sun BB	Males and Females	European	10534735
Bromodomain testis-specific protein	3301	3301	2018	Sun BB	Males and Females	European	10534735
Alpha-2-antiplasmin	3301	3301	2018	Sun BB	Males and Females	European	10534735
Plasma protease C1 inhibitor	3301	3301	2018	Sun BB	Males and Females	European	10534735
Serpin I2	3301	3301	2018	Sun BB	Males and Females	European	10534735
Histone-lysine N-methyltransferase SETD2	3301	3301	2018	Sun BB	Males and Females	European	10534735
Histone-lysine N-methyltransferase SETMAR	3301	3301	2018	Sun BB	Males and Females	European	10534735
Seizure 6-like protein 2	3301	3301	2018	Sun BB	Males and Females	European	10534735
Splicing factor 1	3301	3301	2018	Sun BB	Males and Females	European	10534735
Splicing factor 3B subunit 4	3301	3301	2018	Sun BB	Males and Females	European	10534735
14-3-3 protein sigma	3301	3301	2018	Sun BB	Males and Females	European	10534735
Secreted frizzled-related protein 1	3301	3301	2018	Sun BB	Males and Females	European	10534735
Transcription factor IIIB 90 kDa subunit	3301	3301	2018	Sun BB	Males and Females	European	10534735
Secreted frizzled-related protein 2	3301	3301	2018	Sun BB	Males and Females	European	10534735
Pulmonary surfactant-associated protein C	3301	3301	2018	Sun BB	Males and Females	European	10534735
Pulmonary surfactant-associated protein D	3301	3301	2018	Sun BB	Males and Females	European	10534735
Beta-sarcoglycan	3301	3301	2018	Sun BB	Males and Females	European	10534735
Small glutamine-rich tetratricopeptide repeat-containing protein alpha	3301	3301	2018	Sun BB	Males and Females	European	10534735
SH2 domain-containing protein 1A	3301	3301	2018	Sun BB	Males and Females	European	10534735
SH3 domain-binding protein 2	3301	3301	2018	Sun BB	Males and Females	European	10534735
SHC-transforming protein 1	3301	3301	2018	Sun BB	Males and Females	European	10534735
SHC-transforming protein 2	3301	3301	2018	Sun BB	Males and Females	European	10534735
SHC-transforming protein 4	3301	3301	2018	Sun BB	Males and Females	European	10534735
BRICHOS domain-containing protein 5	3301	3301	2018	Sun BB	Males and Females	European	10534735
Protein shisa-3 homolog	3301	3301	2018	Sun BB	Males and Females	European	10534735
Sialate O-acetylesterase	3301	3301	2018	Sun BB	Males and Females	European	10534735
Single Ig IL-1-related receptor	3301	3301	2018	Sun BB	Males and Females	European	10534735
Sialic acid-binding Ig-like lectin 10	3301	3301	2018	Sun BB	Males and Females	European	10534735
Sialic acid-binding Ig-like lectin 11	3301	3301	2018	Sun BB	Males and Females	European	10534735
Sialic acid-binding Ig-like lectin 12	3301	3301	2018	Sun BB	Males and Females	European	10534735
Sialic acid-binding Ig-like lectin 14	3301	3301	2018	Sun BB	Males and Females	European	10534735
Sialic acid-binding Ig-like lectin 7	3301	3301	2018	Sun BB	Males and Females	European	10534735
Peregrin	3301	3301	2018	Sun BB	Males and Females	European	10534735
Sialic acid-binding Ig-like lectin 8	3301	3301	2018	Sun BB	Males and Females	European	10534735
Sialic acid-binding Ig-like lectin 9	3301	3301	2018	Sun BB	Males and Females	European	10534735
Tyrosine-protein phosphatase non-receptor type substrate 1	3301	3301	2018	Sun BB	Males and Females	European	10534735
Signal-regulatory protein beta-1	3301	3301	2018	Sun BB	Males and Females	European	10534735
Signal-regulatory protein beta-2	3301	3301	2018	Sun BB	Males and Females	European	10534735
Signal-regulatory protein gamma	3301	3301	2018	Sun BB	Males and Females	European	10534735
NAD-dependent protein deacetylase sirtuin-2	3301	3301	2018	Sun BB	Males and Females	European	10534735
NAD-dependent protein deacylase sirtuin-5, mitochondrial	3301	3301	2018	Sun BB	Males and Females	European	10534735
Signaling threshold-regulating transmembrane adapter 1	3301	3301	2018	Sun BB	Males and Females	European	10534735
Ski-like protein	3301	3301	2018	Sun BB	Males and Females	European	10534735
Serine/threonine-protein kinase BRSK2	3301	3301	2018	Sun BB	Males and Females	European	10534735
S-phase kinase-associated protein 1	3301	3301	2018	Sun BB	Males and Females	European	10534735
Signaling lymphocytic activation molecule	3301	3301	2018	Sun BB	Males and Females	European	10534735
SLAM family member 6	3301	3301	2018	Sun BB	Males and Females	European	10534735
SLAM family member 7	3301	3301	2018	Sun BB	Males and Females	European	10534735
SLAM family member 8	3301	3301	2018	Sun BB	Males and Females	European	10534735
Urea transporter 1	3301	3301	2018	Sun BB	Males and Females	European	10534735
Urea transporter 2	3301	3301	2018	Sun BB	Males and Females	European	10534735
Solute carrier family 22 member 16	3301	3301	2018	Sun BB	Males and Females	European	10534735
Mitochondrial glutamate carrier 2	3301	3301	2018	Sun BB	Males and Females	European	10534735
Basigin	3301	3301	2018	Sun BB	Males and Females	European	10534735
Sodium-independent sulfate anion transporter	3301	3301	2018	Sun BB	Males and Females	European	10534735
Prestin	3301	3301	2018	Sun BB	Males and Females	European	10534735
Very long-chain acyl-CoA synthetase	3301	3301	2018	Sun BB	Males and Females	European	10534735
Zinc transporter 3	3301	3301	2018	Sun BB	Males and Females	European	10534735
Zinc transporter 5	3301	3301	2018	Sun BB	Males and Females	European	10534735
Adenosine 3'-phospho 5'-phosphosulfate transporter 2	3301	3301	2018	Sun BB	Males and Females	European	10534735
Solute carrier family 35 member G2	3301	3301	2018	Sun BB	Males and Females	European	10534735
Solute carrier family 41 member 2	3301	3301	2018	Sun BB	Males and Females	European	10534735
Electroneutral sodium bicarbonate exchanger 1	3301	3301	2018	Sun BB	Males and Females	European	10534735
Sodium/iodide cotransporter	3301	3301	2018	Sun BB	Males and Females	European	10534735
ADP-ribosyl cyclase/cyclic ADP-ribose hydrolase 2	3301	3301	2018	Sun BB	Males and Females	European	10534735
Sodium-coupled monocarboxylate transporter 1	3301	3301	2018	Sun BB	Males and Females	European	10534735
Sodium- and chloride-dependent neutral and basic amino acid transporter B(0+)	3301	3301	2018	Sun BB	Males and Females	European	10534735
Orphan sodium- and chloride-dependent neurotransmitter transporter NTT5	3301	3301	2018	Sun BB	Males and Females	European	10534735
Sodium- and chloride-dependent glycine transporter 1	3301	3301	2018	Sun BB	Males and Females	European	10534735
Mitochondrial sodium/hydrogen exchanger 9B2	3301	3301	2018	Sun BB	Males and Females	European	10534735
Solute carrier organic anion transporter family member 5A1	3301	3301	2018	Sun BB	Males and Females	European	10534735
SLIT and NTRK-like protein 1	3301	3301	2018	Sun BB	Males and Females	European	10534735
SLIT and NTRK-like protein 3	3301	3301	2018	Sun BB	Males and Females	European	10534735
SLIT and NTRK-like protein 4	3301	3301	2018	Sun BB	Males and Females	European	10534735
SLIT and NTRK-like protein 5	3301	3301	2018	Sun BB	Males and Females	European	10534735
Tyrosine-protein kinase BTK	3301	3301	2018	Sun BB	Males and Females	European	10534735
Secreted Ly-6/uPAR-related protein 1	3301	3301	2018	Sun BB	Males and Females	European	10534735
Mothers against decapentaplegic homolog 2	3301	3301	2018	Sun BB	Males and Females	European	10534735
Mothers against decapentaplegic homolog 4	3301	3301	2018	Sun BB	Males and Females	European	10534735
Stromal membrane-associated protein 1	3301	3301	2018	Sun BB	Males and Females	European	10534735
Structural maintenance of chromosomes protein 3	3301	3301	2018	Sun BB	Males and Females	European	10534735
Single-pass membrane and coiled-coil domain-containing protein 2	3301	3301	2018	Sun BB	Males and Females	European	10534735
Essential MCU regulator, mitochondrial	3301	3301	2018	Sun BB	Males and Females	European	10534735
Small integral membrane protein 10	3301	3301	2018	Sun BB	Males and Females	European	10534735
Small integral membrane protein 9	3301	3301	2018	Sun BB	Males and Females	European	10534735
SPARC-related modular calcium-binding protein 1	3301	3301	2018	Sun BB	Males and Females	European	10534735
Butyrophilin-like protein 9	3301	3301	2018	Sun BB	Males and Females	European	10534735
Acid sphingomyelinase-like phosphodiesterase 3a	3301	3301	2018	Sun BB	Males and Females	European	10534735
Submaxillary gland androgen-regulated protein 3A	3301	3301	2018	Sun BB	Males and Females	European	10534735
Submaxillary gland androgen-regulated protein 3B	3301	3301	2018	Sun BB	Males and Females	European	10534735
N-lysine methyltransferase SMYD2	3301	3301	2018	Sun BB	Males and Females	European	10534735
Zinc finger protein SNAI2	3301	3301	2018	Sun BB	Males and Females	European	10534735
Synaptosomal-associated protein 25	3301	3301	2018	Sun BB	Males and Females	European	10534735
Synaptosomal-associated protein 29	3301	3301	2018	Sun BB	Males and Females	European	10534735
SNARE-associated protein Snapin	3301	3301	2018	Sun BB	Males and Females	European	10534735
Alpha-synuclein	3301	3301	2018	Sun BB	Males and Females	European	10534735
Mitotic checkpoint serine/threonine-protein kinase BUB1	3301	3301	2018	Sun BB	Males and Females	European	10534735
U1 small nuclear ribonucleoprotein A	3301	3301	2018	Sun BB	Males and Females	European	10534735
Sorting nexin-17	3301	3301	2018	Sun BB	Males and Females	European	10534735
Sorting nexin-1	3301	3301	2018	Sun BB	Males and Females	European	10534735
Sorting nexin-4	3301	3301	2018	Sun BB	Males and Females	European	10534735
Sorting nexin-7	3301	3301	2018	Sun BB	Males and Females	European	10534735
Sorting nexin-8	3301	3301	2018	Sun BB	Males and Females	European	10534735
Suppressor of cytokine signaling 3	3301	3301	2018	Sun BB	Males and Females	European	10534735
Suppressor of cytokine signaling 7	3301	3301	2018	Sun BB	Males and Females	European	10534735
Superoxide dismutase [Mn], mitochondrial	3301	3301	2018	Sun BB	Males and Females	European	10534735
Disintegrin and metalloproteinase domain-containing protein 23	3301	3301	2018	Sun BB	Males and Females	European	10534735
Uncharacterized protein C10orf35	3301	3301	2018	Sun BB	Males and Females	European	10534735
Extracellular superoxide dismutase [Cu-Zn]	3301	3301	2018	Sun BB	Males and Females	European	10534735
Vinexin b	3301	3301	2018	Sun BB	Males and Females	European	10534735
Sortilin	3301	3301	2018	Sun BB	Males and Females	European	10534735
Sclerostin	3301	3301	2018	Sun BB	Males and Females	European	10534735
Sperm acrosome membrane-associated protein 3	3301	3301	2018	Sun BB	Males and Females	European	10534735
Protein SPACA7	3301	3301	2018	Sun BB	Males and Females	European	10534735
Sperm-associated antigen 11A	3301	3301	2018	Sun BB	Males and Females	European	10534735
Sperm-associated antigen 11B	3301	3301	2018	Sun BB	Males and Females	European	10534735
SPARC	3301	3301	2018	Sun BB	Males and Females	European	10534735
Platelet receptor Gi24	3301	3301	2018	Sun BB	Males and Females	European	10534735
SPARC-like protein 1	3301	3301	2018	Sun BB	Males and Females	European	10534735
Spastin	3301	3301	2018	Sun BB	Males and Females	European	10534735
Spermatogenesis-associated protein 20	3301	3301	2018	Sun BB	Males and Females	European	10534735
Spermatogenesis-associated protein 9	3301	3301	2018	Sun BB	Males and Females	European	10534735
Maspardin	3301	3301	2018	Sun BB	Males and Females	European	10534735
Sphingosine kinase 2	3301	3301	2018	Sun BB	Males and Females	European	10534735
Serine protease inhibitor Kazal-type 13	3301	3301	2018	Sun BB	Males and Females	European	10534735
Serine protease inhibitor Kazal-type 2	3301	3301	2018	Sun BB	Males and Females	European	10534735
Serine protease inhibitor Kazal-type 5	3301	3301	2018	Sun BB	Males and Females	European	10534735
UPF0696 protein C11orf68	3301	3301	2018	Sun BB	Males and Females	European	10534735
Serine protease inhibitor Kazal-type 6	3301	3301	2018	Sun BB	Males and Females	European	10534735
Serine protease inhibitor Kazal-type 8	3301	3301	2018	Sun BB	Males and Females	European	10534735
Serine protease inhibitor Kazal-type 9	3301	3301	2018	Sun BB	Males and Females	European	10534735
Kunitz-type protease inhibitor 1	3301	3301	2018	Sun BB	Males and Females	European	10534735
Kunitz-type protease inhibitor 2	3301	3301	2018	Sun BB	Males and Females	European	10534735
Kunitz-type protease inhibitor 3	3301	3301	2018	Sun BB	Males and Females	European	10534735
Testican-1	3301	3301	2018	Sun BB	Males and Females	European	10534735
Testican-2	3301	3301	2018	Sun BB	Males and Females	European	10534735
Testican-3	3301	3301	2018	Sun BB	Males and Females	European	10534735
Spondin-1	3301	3301	2018	Sun BB	Males and Females	European	10534735
UPF0454 protein C12orf49	3301	3301	2018	Sun BB	Males and Females	European	10534735
Speckle-type POZ protein	3301	3301	2018	Sun BB	Males and Females	European	10534735
[truncated: 1,146 more rows]

## Sheet: 2
Supplementary Table 2. SNP information related to confounding factors
Note: SNP, rsID of SNP; Chr, the chromosome where the SNP is located; Pos, SNP's position on the chromosome;Trait, Phenotypes of Confounding Factors; P, Significance Level Associated with the Confounding Factors ; EA, Effect Allele; OA, Other Allele; Eaf, Effect Allele Frequency; Beta, Effect Size; SE, Standard Error; pval, P Value; .exposure, values from exposure datasets; .outcome, values from …
Pre-batch	Batch	Exposure	Outcome	SNP	Trait	P trait	Chr	Pos	F Statistic	EA	OA	Beta.exposure	SE.exposure	Pval.exposure	EAF	Beta.outcome	SE.outcome	Pval.outcome
1	6	Gut microbiota abundance (family Bifidobacteriaceae id.433)	Diabetic nephropathy (more control exclusions)	rs182549	LDL cholesterol	2.90001e-08	2	136616754	85.3724	T	C	-0.11707	0.0126703	5.94155e-20	0.598709	0.0117707	0.023199	0.611888
1	10	Gut microbiota abundance (family Coriobacteriaceae id.811)	Diabetic nephropathy (more control exclusions)	rs3025411	Hypertension	4.84195e-08	9	136512906	19.5657	A	G	0.0926543	0.0209468	8.26913e-06	0.107301	-0.0739066	0.0366987	0.044023
1	12	Gut microbiota abundance (family Desulfovibrionaceae id.3169)	Diabetic nephropathy (more control exclusions)	rs9928243	Low density lipoprotein cholesterol levels	2.1e-08	16	71541641	21.1416	C	A	-0.0541732	0.0117819	4.48477e-06	0.472879	-0.0237982	0.0225623	0.291527
1	17	Gut microbiota abundance (family Lachnospiraceae id.1987)	Diabetic nephropathy (more control exclusions)	rs11979110	Low density lipoprotein cholesterol levels	6.4998e-22	7	130436459	22.7297	T	C	-0.0500924	0.0105069	1.81844e-06	0.464754	-0.0101417	0.0225005	0.652182
1	18	Gut microbiota abundance (family Lactobacillaceae id.1836)	Diabetic nephropathy (more control exclusions)	rs1530559	Cholesterol, total	8.26209e-09	2	135755629	19.0627	G	A	0.0772453	0.0176921	9.6525e-06	0.462546	-0.0234029	0.0227403	0.303416
1	29	Gut microbiota abundance (family Streptococcaceae id.1850)	Diabetic nephropathy (more control exclusions)	rs2952251	Triglycerides	4.42262e-08	8	10143164	25.5302	G	A	0.0639298	0.0126525	3.72237e-07	0.771469	0.020355	0.0267072	0.445967
1	29	Gut microbiota abundance (family Streptococcaceae id.1850)	Diabetic nephropathy (more control exclusions)	rs6806351	Low density lipoprotein cholesterol levels	1.5e-08	3	132058723	20.8081	T	C	-0.0619209	0.0135744	6.93793e-06	0.219274	-0.0190668	0.0272839	0.484659
1	30	Gut microbiota abundance (family Veillonellaceae id.2172)	Diabetic nephropathy (more control exclusions)	rs12668619	Low density lipoprotein cholesterol levels	3.19963e-32	7	21637810	22.0929	A	G	0.055301	0.0117654	2.57365e-06	0.328668	0.00777141	0.0239457	0.745526
1	32	Gut microbiota abundance (family Victivallaceae id.2255)	Diabetic nephropathy (more control exclusions)	rs7077363	triglycerides	4.30031e-18	10	95286954	21.8867	G	A	0.148942	0.0318366	2.83374e-06	0.162693	-0.0474067	0.0305628	0.120872
1	36	Gut microbiota abundance (genus Alistipes id.968)	Diabetic nephropathy (more control exclusions)	rs8130320	LDL cholesterol	1.89998e-08	21	40580258	20.9065	A	G	-0.049002	0.010717	4.83615e-06	0.558289	0.00449529	0.0225667	0.842106
1	37	Gut microbiota abundance (genus Allisonella id.2174)	Diabetic nephropathy (more control exclusions)	rs1901739	Non-cancer illness code, self-reported: hypertension	3.59998e-08	5	114286707	21.6816	G	T	-0.115769	0.0248626	3.58798e-06	0.46341	0.024814	0.0225011	0.270117
1	44	Gut microbiota abundance (genus Bifidobacterium id.436)	Diabetic nephropathy (more control exclusions)	rs182549	LDL cholesterol	2.90001e-08	2	136616754	88.4289	T	C	-0.119703	0.0127294	1.2782e-20	0.598709	0.0117707	0.023199	0.611888
1	45	Gut microbiota abundance (genus Bilophila id.3170)	Diabetic nephropathy (more control exclusions)	rs1969927	Low density lipoprotein cholesterol levels	2.99999e-10	12	100786847	19.7835	A	G	-0.0564589	0.0126935	9.07215e-06	0.663969	-0.0508804	0.0237823	0.0324019
1	48	Gut microbiota abundance (genus Butyricimonas id.945)	Diabetic nephropathy (more control exclusions)	rs62130338	LDL cholesterol	4.20001e-08	19	49162501	21.4116	A	G	0.0732608	0.0158324	3.89807e-06	0.654124	0.0438834	0.0237066	0.0641549
1	50	Gut microbiota abundance (genus Candidatus Soleaferrea id.11350)	Diabetic nephropathy (more control exclusions)	rs6489992	Non-cancer illness code, self-reported: hypertension	7.50067e-11	12	115352769	20.1922	A	G	-0.0840437	0.0187031	7.88787e-06	0.370728	-0.0163453	0.0231904	0.480917
1	52	Gut microbiota abundance (genus Christensenellaceae R 7group id.11283)	Diabetic nephropathy (more control exclusions)	rs62132810	Low density lipoprotein cholesterol levels	2.39994e-14	19	49279227	21.2927	A	G	-0.0828853	0.0179623	5.66709e-06	0.144232	-0.00956551	0.0322901	0.767049
1	69	Gut microbiota abundance (genus Escherichia Shigella id.3504)	Diabetic nephropathy (more control exclusions)	rs112767262	Non-cancer illness code, self-reported: hypertension	4.90004e-12	16	3750623	20.075	T	C	0.0732963	0.0163589	8.20635e-06	0.222537	-0.0160898	0.0272414	0.554762
1	69	Gut microbiota abundance (genus Escherichia Shigella id.3504)	Diabetic nephropathy (more control exclusions)	rs592299	Low-density-lipoprotein cholesterol	4.68101e-08	9	136179347	20.9028	T	C	-0.0592004	0.0129486	4.76925e-06	0.544383	-0.00859313	0.0225809	0.703539
1	74	Gut microbiota abundance (genus Eubacterium hallii group id.11338)	Diabetic nephropathy (more control exclusions)	rs281379	Cholesterol, total	1.48501e-08	19	49214274	19.8376	A	G	-0.0499523	0.0112153	9.32803e-06	0.408375	0.0490227	0.0228165	0.0316687
1	82	Gut microbiota abundance (genus Family XIII AD3011 group id.11293)	Diabetic nephropathy (more control exclusions)	rs16940167	Cholesterol, total	7.9506e-12	15	58683697	20.989	C	T	0.0732552	0.0159898	3.90841e-06	0.190662	-0.0228717	0.0285861	0.423655
1	82	Gut microbiota abundance (genus Family XIII AD3011 group id.11293)	Diabetic nephropathy (more control exclusions)	rs9276029	Low density lipoprotein cholesterol levels	6.4998e-12	6	32695336	19.0974	A	G	-0.0811384	0.0185669	8.92771e-06	0.19532	0.0911923	0.0275829	0.000945976
1	84	Gut microbiota abundance (genus Flavonifractor id.2059)	Diabetic nephropathy (more control exclusions)	rs806808	Low density lipoprotein cholesterol levels	5.99998e-09	10	32381186	23.8769	C	T	-0.0667272	0.0136557	1.17972e-06	0.559715	0.00287206	0.0227251	0.899429
1	94	Gut microbiota abundance (genus Lachnoclostridium id.11308)	Diabetic nephropathy (more control exclusions)	rs4738679	Cholesterol, total	3.35197e-12	8	59370320	20.8132	A	G	0.0520267	0.011404	4.41754e-06	0.615409	0.0346409	0.0231067	0.133828
1	104	Gut microbiota abundance (genus Lactobacillus id.1837)	Diabetic nephropathy (more control exclusions)	rs1530559	Cholesterol, total	8.26209e-09	2	135755629	20.3547	G	A	0.0804001	0.0178207	4.93106e-06	0.462546	-0.0234029	0.0227403	0.303416
1	108	Gut microbiota abundance (genus Odoribacter id.952)	Diabetic nephropathy (more control exclusions)	rs4793970	Low density lipoprotein cholesterol levels	3.80014e-12	17	46763962	19.9125	A	G	-0.0576329	0.0129154	6.02698e-06	0.363127	-0.0243713	0.0234492	0.298654
1	110	Gut microbiota abundance (genus Oscillibacter id.2063)	Diabetic nephropathy (more control exclusions)	rs11990279	Triglycerides	5.81126e-09	8	11116314	20.8973	T	C	-0.0824934	0.0180457	4.94299e-06	0.199763	0.0484913	0.0279622	0.0828877
1	122	Gut microbiota abundance (genus Roseburia id.2012)	Diabetic nephropathy (more control exclusions)	rs2160994	LDL cholesterol	6.29941e-17	12	50650057	23.9691	C	T	-0.0550687	0.0112481	9.6984e-07	0.665769	-0.0047046	0.0237242	0.842807
1	124	Gut microbiota abundance (genus Ruminiclostridium6 id.11356)	Diabetic nephropathy (more control exclusions)	rs2548459	LDL cholesterol	4.70002e-11	19	49209339	20.4314	C	T	0.0554866	0.0122755	6.40206e-06	0.409555	0.0446187	0.0227921	0.0502724
1	124	Gut microbiota abundance (genus Ruminiclostridium6 id.11356)	Diabetic nephropathy (more control exclusions)	rs61060922	Low density lipoprotein cholesterol levels	4.90004e-20	16	72136154	24.3798	T	G	0.15913	0.0322283	1.08648e-06	0.0330438	-0.107729	0.0637332	0.0909704
1	128	Gut microbiota abundance (genus Ruminococcaceae UCG003 id.11361)	Diabetic nephropathy (more control exclusions)	rs2452170	LDL cholesterol	9.79941e-45	19	49213504	24.1341	A	G	0.0582178	0.0118506	1.00714e-06	0.410811	0.0494936	0.0227923	0.029893
1	130	Gut microbiota abundance (genus Ruminococcaceae UCG005 id.11363)	Diabetic nephropathy (more control exclusions)	rs12288512	triglycerides	9.70063e-11	11	27747671	21.3076	A	G	0.066635	0.0144356	3.10277e-06	0.23939	0.0396839	0.0263207	0.131629
1	138	Gut microbiota abundance (genus Ruminococcus torques group id.14377)	Diabetic nephropathy (more control exclusions)	rs281379	Cholesterol, total	6.498e-09	19	49214274	30.5985	A	G	-0.0600227	0.0108509	3.34819e-08	0.408375	0.0490227	0.0228165	0.0316687
1	144	Gut microbiota abundance (genus Streptococcus id.1853)	Diabetic nephropathy (more control exclusions)	rs17708276	Vascular/heart problems diagnosed by doctor: High blood pressure	5.60003e-09	8	10199548	21.6517	A	G	-0.0793955	0.0170628	3.04096e-06	0.109152	-0.0100177	0.0360762	0.781257
1	144	Gut microbiota abundance (genus Streptococcus id.1853)	Diabetic nephropathy (more control exclusions)	rs6806351	Low density lipoprotein cholesterol levels	1.5e-08	3	132058723	21.5151	T	C	-0.0633829	0.0136647	4.93867e-06	0.219274	-0.0190668	0.0272839	0.484659
1	146	Gut microbiota abundance (genus Sutterella id.2896)	Diabetic nephropathy (more control exclusions)	rs607327	triglycerides	3.40017e-15	11	111695709	20.0827	T	C	-0.0578334	0.0129053	6.63056e-06	0.625787	-0.0166088	0.0231969	0.473996
1	149	Gut microbiota abundance (genus Tyzzerella3 id.11335)	Diabetic nephropathy (more control exclusions)	rs7019909	Low density lipoprotein cholesterol levels	2.19999e-09	9	33113322	22.8417	T	C	0.144156	0.0301626	1.76121e-06	0.120261	0.0300529	0.0344621	0.383178

## Sheet: 3
Supplementary Table 3. SNP information included in MR studies
Note: SNP, rsID of SNP; Chr, the chromosome where the SNP is located; Pos, SNP's position on the chromosome; EA, Effect Allele; OA, Other Allele; Eaf, Effect Allele Frequency; Beta, Effect Size; SE, Standard Error; pval, P Value; .exposure, values from exposure datasets; .outcome, values from outcome datasets.
Pre-batch	Batch	Exposure	Outcome	SNP	Chr	Pos	F Statistic	EA	OA	EAF.exposure	Beta.exposure	SE.exposure	Pval.exposure	EAF.outcome	Beta.outcome	SE.outcome	Pval.outcome
1	1	Gut microbiota abundance (family Acidaminococcaceae id.2166)	Diabetic nephropathy (more control exclusions)	rs262812	6	158647999	21.3134	T	C		-0.065675	0.0142257	3.24908e-06	0.304333	0.0250439	0.0245234	0.307148
1	1	Gut microbiota abundance (family Acidaminococcaceae id.2166)	Diabetic nephropathy (more control exclusions)	rs2933324	9	107117653	22.315	G	A		0.0662557	0.0140257	2.23676e-06	0.773984	0.0239454	0.0268821	0.373059
1	1	Gut microbiota abundance (family Acidaminococcaceae id.2166)	Diabetic nephropathy (more control exclusions)	rs45497800	20	61991833	20.9751	T	C		-0.117863	0.0257351	5.86422e-06	0.143067	0.0307374	0.0322113	0.339961
1	1	Gut microbiota abundance (family Acidaminococcaceae id.2166)	Diabetic nephropathy (more control exclusions)	rs6589457	11	114701288	22.5329	G	A		-0.165911	0.0349516	2.3151e-06	0.950598	0.0169643	0.0519008	0.743774
1	1	Gut microbiota abundance (family Acidaminococcaceae id.2166)	Diabetic nephropathy (more control exclusions)	rs6923842	6	5723181	22.1402	T	C		-0.0796106	0.0169192	2.21304e-06	0.114785	0.00961487	0.0352892	0.785268
1	1	Gut microbiota abundance (family Acidaminococcaceae id.2166)	Diabetic nephropathy (more control exclusions)	rs74540770	3	186553389	20.0212	G	A		-0.108969	0.0243533	7.0881e-06	0.0802811	0.0962016	0.0417938	0.0213457
1	1	Gut microbiota abundance (family Acidaminococcaceae id.2166)	Diabetic nephropathy (more control exclusions)	rs78702810	3	18462531	19.7781	T	C		-0.143755	0.0323244	9.16474e-06	0.106527	-0.00983109	0.0367837	0.789263
1	2	Gut microbiota abundance (family Actinomycetaceae id.421)	Diabetic nephropathy (more control exclusions)	rs2889192	9	76394568	20.714	T	G		-0.0887537	0.0195009	3.64418e-06	0.851133	-0.00346501	0.0317635	0.913133
1	2	Gut microbiota abundance (family Actinomycetaceae id.421)	Diabetic nephropathy (more control exclusions)	rs34583783	6	67207371	21.9299	G	T		0.123756	0.026427	5.47974e-06	0.0604096	-0.00123363	0.0472899	0.979188
1	2	Gut microbiota abundance (family Actinomycetaceae id.421)	Diabetic nephropathy (more control exclusions)	rs35011108	6	133007480	23.0407	A	G		0.241826	0.0503796	1.82671e-06	0.0675053	0.0368529	0.0452086	0.414972
1	2	Gut microbiota abundance (family Actinomycetaceae id.421)	Diabetic nephropathy (more control exclusions)	rs4073240	6	169224781	20.605	G	A		0.0747546	0.0164684	6.05327e-06	0.380614	-0.0322004	0.0231586	0.164399
1	3	Gut microbiota abundance (family Alcaligenaceae id.2875)	Diabetic nephropathy (more control exclusions)	rs1153990	5	104233461	20.9499	A	G		-0.058727	0.0128306	5.96788e-06	0.315168	-0.0172013	0.0241769	0.47679
1	3	Gut microbiota abundance (family Alcaligenaceae id.2875)	Diabetic nephropathy (more control exclusions)	rs147968	16	85945839	19.6854	C	T		0.0489475	0.0110321	9.12704e-06	0.461184	-0.0461066	0.0225016	0.0404585
1	3	Gut microbiota abundance (family Alcaligenaceae id.2875)	Diabetic nephropathy (more control exclusions)	rs28480294	15	71522509	20.0327	C	T		0.0516967	0.0115503	6.60602e-06	0.643285	0.0316446	0.0235707	0.179422
1	3	Gut microbiota abundance (family Alcaligenaceae id.2875)	Diabetic nephropathy (more control exclusions)	rs4033856	4	45642485	23.4665	T	C		-0.081834	0.0168931	1.02903e-06	0.912842	0.014819	0.0401313	0.711933
1	3	Gut microbiota abundance (family Alcaligenaceae id.2875)	Diabetic nephropathy (more control exclusions)	rs56050831	20	29862692	22.9835	C	T		0.0725684	0.015137	1.47656e-06	0.198575	-0.0230831	0.0281913	0.412899
1	3	Gut microbiota abundance (family Alcaligenaceae id.2875)	Diabetic nephropathy (more control exclusions)	rs62191117	2	239900775	26.221	A	G		0.0684302	0.0133636	2.75943e-07	0.206186	-0.00799858	0.0277933	0.773508
1	3	Gut microbiota abundance (family Alcaligenaceae id.2875)	Diabetic nephropathy (more control exclusions)	rs6969323	7	104214487	21.1268	A	C		-0.0593564	0.0129137	3.8858e-06	0.220626	-0.0252531	0.0270499	0.350523
1	3	Gut microbiota abundance (family Alcaligenaceae id.2875)	Diabetic nephropathy (more control exclusions)	rs7638039	3	70588939	22.2945	T	C		0.0603335	0.0127779	2.70477e-06	0.245947	-0.0641975	0.0262014	0.0142794
1	3	Gut microbiota abundance (family Alcaligenaceae id.2875)	Diabetic nephropathy (more control exclusions)	rs9537886	13	58545246	26.6036	A	C		-0.0570888	0.0110683	2.35109e-07	0.427605	0.0267751	0.0226961	0.238111
1	4	Gut microbiota abundance (family Bacteroidaceae id.917)	Diabetic nephropathy (more control exclusions)	rs1340392	1	102961031	19.4634	A	G		-0.0582107	0.0131945	9.5982e-06	0.134945	-0.026234	0.0327274	0.422789
1	4	Gut microbiota abundance (family Bacteroidaceae id.917)	Diabetic nephropathy (more control exclusions)	rs17619981	19	24342250	22.1941	T	G		0.0880978	0.0187002	2.68683e-06	0.135044	-0.020142	0.0327955	0.539103
1	4	Gut microbiota abundance (family Bacteroidaceae id.917)	Diabetic nephropathy (more control exclusions)	rs2023437	14	22045949	21.7796	T	C		-0.0782325	0.0167634	5.01822e-06	0.124019	0.0841074	0.0342362	0.014023
1	4	Gut microbiota abundance (family Bacteroidaceae id.917)	Diabetic nephropathy (more control exclusions)	rs66710942	3	77215327	20.6444	T	C		-0.0488038	0.0107412	5.8626e-06	0.475313	0.0315162	0.0224972	0.161245
1	4	Gut microbiota abundance (family Bacteroidaceae id.917)	Diabetic nephropathy (more control exclusions)	rs6795673	3	10593224	26.1833	C	T		0.0538565	0.0105251	3.37909e-07	0.477697	-0.030797	0.0224889	0.170865
1	4	Gut microbiota abundance (family Bacteroidaceae id.917)	Diabetic nephropathy (more control exclusions)	rs9507307	13	24910476	21.9123	C	T		0.0604456	0.0129128	2.12711e-06	0.243462	0.000289346	0.0262127	0.991193
1	5	Gut microbiota abundance (family Bacteroidales S24 7group id.11173)	Diabetic nephropathy (more control exclusions)	rs10872669	6	151515172	19.9319	G	A		0.123071	0.0275665	9.49008e-06	0.908081	0.0197081	0.0390228	0.613532
1	5	Gut microbiota abundance (family Bacteroidales S24 7group id.11173)	Diabetic nephropathy (more control exclusions)	rs12748533	1	242767252	22.6053	G	T		-0.0821108	0.0172701	2.59018e-06	0.287772	-0.0599968	0.0249356	0.0161254
1	5	Gut microbiota abundance (family Bacteroidales S24 7group id.11173)	Diabetic nephropathy (more control exclusions)	rs17043785	2	53139362	25.7606	T	C		-0.176187	0.0347133	5.11835e-07	0.0884342	0.00635644	0.0396416	0.872607
1	5	Gut microbiota abundance (family Bacteroidales S24 7group id.11173)	Diabetic nephropathy (more control exclusions)	rs1850003	15	47340971	22.3441	A	G		0.084048	0.0177806	2.4053e-06	0.231422	0.0391543	0.0265832	0.140779
1	5	Gut microbiota abundance (family Bacteroidales S24 7group id.11173)	Diabetic nephropathy (more control exclusions)	rs61508842	3	158653545	20.2497	T	C		0.122574	0.0272389	7.82781e-06	0.0866973	-0.0269339	0.0401394	0.502214
1	5	Gut microbiota abundance (family Bacteroidales S24 7group id.11173)	Diabetic nephropathy (more control exclusions)	rs738193	22	25943322	26.1	T	C		0.0847328	0.0165856	3.82164e-07	0.352771	0.0164015	0.0235327	0.485824
1	5	Gut microbiota abundance (family Bacteroidales S24 7group id.11173)	Diabetic nephropathy (more control exclusions)	rs941000	7	90714667	27.0833	T	C		-0.0850266	0.0163382	3.15559e-07	0.63678	0.0313177	0.023411	0.180983
1	6	Gut microbiota abundance (family Bifidobacteriaceae id.433)	Diabetic nephropathy (more control exclusions)	rs10831953	11	13098051	18.8692	G	A		0.0537537	0.0123746	9.94741e-06	0.300066	0.0234604	0.0244807	0.3379
1	6	Gut microbiota abundance (family Bifidobacteriaceae id.433)	Diabetic nephropathy (more control exclusions)	rs4957061	5	521096	23.7616	T	C		0.0569873	0.0116907	1.1517e-06	0.422504	0.0511799	0.0229337	0.0256383
1	6	Gut microbiota abundance (family Bifidobacteriaceae id.433)	Diabetic nephropathy (more control exclusions)	rs540489	17	72897722	20.9565	T	G		-0.0632518	0.013817	5.36809e-06	0.175703	0.00668267	0.0294391	0.820424
1	6	Gut microbiota abundance (family Bifidobacteriaceae id.433)	Diabetic nephropathy (more control exclusions)	rs55888705	4	1517826	19.8115	A	G		0.053673	0.0120586	8.66204e-06	0.280771	0.0342378	0.0249245	0.169547
1	6	Gut microbiota abundance (family Bifidobacteriaceae id.433)	Diabetic nephropathy (more control exclusions)	rs6899771	6	97406220	20.3654	A	G		-0.0914312	0.0202604	7.27998e-06	0.100696	-0.0605817	0.0375096	0.106289
1	6	Gut microbiota abundance (family Bifidobacteriaceae id.433)	Diabetic nephropathy (more control exclusions)	rs7174549	15	92463303	19.5897	T	C		-0.0551726	0.0124655	6.86784e-06	0.640989	-0.00263886	0.0234561	0.910425
1	6	Gut microbiota abundance (family Bifidobacteriaceae id.433)	Diabetic nephropathy (more control exclusions)	rs7588568	2	189805077	21.6116	A	C		-0.060716	0.0130605	3.73044e-06	0.246835	0.00498934	0.0260969	0.848381
1	6	Gut microbiota abundance (family Bifidobacteriaceae id.433)	Diabetic nephropathy (more control exclusions)	rs861392	6	14618107	20.5196	C	T		0.0548575	0.0121102	5.21231e-06	0.365859	-0.0201928	0.0233714	0.38759
1	8	Gut microbiota abundance (family Clostridiaceae1 id.1869)	Diabetic nephropathy (more control exclusions)	rs10875374	1	101804809	20.1971	T	C		0.0536759	0.0119436	8.09823e-06	0.530338	-0.0117527	0.0225059	0.601525
1	8	Gut microbiota abundance (family Clostridiaceae1 id.1869)	Diabetic nephropathy (more control exclusions)	rs12186080	3	132596627	21.2121	G	A		0.0748236	0.016246	5.33962e-06	0.16545	0.051003	0.0302277	0.0915482
1	8	Gut microbiota abundance (family Clostridiaceae1 id.1869)	Diabetic nephropathy (more control exclusions)	rs12341505	9	136710881	20.6272	G	A		0.0814503	0.0179338	4.54485e-06	0.0928919	0.000686411	0.0385715	0.985802
1	8	Gut microbiota abundance (family Clostridiaceae1 id.1869)	Diabetic nephropathy (more control exclusions)	rs2795528	10	43270264	21.4315	G	A		-0.180969	0.0390911	3.80627e-06	0.0552002	0.0551159	0.0491042	0.26168
1	8	Gut microbiota abundance (family Clostridiaceae1 id.1869)	Diabetic nephropathy (more control exclusions)	rs2817172	1	3041519	20.6681	C	T		0.0563367	0.012392	5.27024e-06	0.397651	-0.0289464	0.0229646	0.207496
1	8	Gut microbiota abundance (family Clostridiaceae1 id.1869)	Diabetic nephropathy (more control exclusions)	rs4723021	7	30934659	19.3311	T	C		-0.106376	0.0241944	7.42147e-06	0.0675906	0.013951	0.0454432	0.758843
1	8	Gut microbiota abundance (family Clostridiaceae1 id.1869)	Diabetic nephropathy (more control exclusions)	rs550843	6	165722832	19.0426	T	C		-0.0734787	0.0168383	7.0912e-06	0.280773	0.0289506	0.025164	0.249948
1	8	Gut microbiota abundance (family Clostridiaceae1 id.1869)	Diabetic nephropathy (more control exclusions)	rs56188186	16	87710690	19.8036	A	G		0.0967773	0.0217471	8.24442e-06	0.0478782	0.00701813	0.0526577	0.893973
1	8	Gut microbiota abundance (family Clostridiaceae1 id.1869)	Diabetic nephropathy (more control exclusions)	rs62397761	6	48093014	20.443	A	G		0.0615805	0.0136198	9.07716e-06	0.321202	0.0269034	0.0239811	0.261923
1	8	Gut microbiota abundance (family Clostridiaceae1 id.1869)	Diabetic nephropathy (more control exclusions)	rs881532	22	47806774	20.0603	G	A		0.0533035	0.0119011	7.8966e-06	0.503729	0.0202862	0.022461	0.366433
1	9	Gut microbiota abundance (family Clostridiales vadin BB60 group id.11286)	Diabetic nephropathy (more control exclusions)	rs10517600	4	155632958	20.2406	G	T		-0.0626993	0.0139364	6.82763e-06	0.379588	-0.0441761	0.0231824	0.0567035
1	9	Gut microbiota abundance (family Clostridiales vadin BB60 group id.11286)	Diabetic nephropathy (more control exclusions)	rs10904722	10	6714424	20.8825	C	T		-0.0672314	0.0147123	5.04836e-06	0.23802	0.00145925	0.0263954	0.955912
1	9	Gut microbiota abundance (family Clostridiales vadin BB60 group id.11286)	Diabetic nephropathy (more control exclusions)	rs118104867	8	123977538	22.2075	C	T		0.214464	0.0455098	3.43598e-06	0.0695674	-0.0271006	0.0447501	0.544781
1	9	Gut microbiota abundance (family Clostridiales vadin BB60 group id.11286)	Diabetic nephropathy (more control exclusions)	rs13409132	2	205616346	22.0651	A	G		-0.165419	0.0352154	4.3723e-06	0.0358372	0.00188993	0.0594266	0.974629
1	9	Gut microbiota abundance (family Clostridiales vadin BB60 group id.11286)	Diabetic nephropathy (more control exclusions)	rs2191834	2	229942951	21.9977	T	G		-0.0746375	0.0159136	2.50196e-06	0.760314	-0.0507124	0.0263078	0.0538977
1	9	Gut microbiota abundance (family Clostridiales vadin BB60 group id.11286)	Diabetic nephropathy (more control exclusions)	rs28691777	17	58149405	26.3804	C	T		0.137134	0.0266996	6.95697e-07	0.0431094	-0.0304161	0.0549826	0.58013
1	9	Gut microbiota abundance (family Clostridiales vadin BB60 group id.11286)	Diabetic nephropathy (more control exclusions)	rs34088226	5	4308946	19.1453	A	G		-0.117807	0.026924	7.66214e-06	0.0588546	0.00309992	0.0483361	0.948865
1	9	Gut microbiota abundance (family Clostridiales vadin BB60 group id.11286)	Diabetic nephropathy (more control exclusions)	rs55682560	15	87392290	25.33	C	T		-0.131519	0.0261319	4.97038e-07	0.0783871	0.0651997	0.0418477	0.119227
1	9	Gut microbiota abundance (family Clostridiales vadin BB60 group id.11286)	Diabetic nephropathy (more control exclusions)	rs6588624	1	56849539	22.9852	A	G		0.0662317	0.0138147	1.79287e-06	0.48143	-0.0327864	0.0225126	0.145294
1	9	Gut microbiota abundance (family Clostridiales vadin BB60 group id.11286)	Diabetic nephropathy (more control exclusions)	rs7538034	1	71391694	22.4234	T	G		-0.078598	0.0165982	2.36706e-06	0.162568	-0.0129026	0.0305625	0.672901
1	9	Gut microbiota abundance (family Clostridiales vadin BB60 group id.11286)	Diabetic nephropathy (more control exclusions)	rs7725895	5	142244898	23.3799	A	G		-0.116224	0.0240367	3.94357e-06	0.120622	0.016762	0.0346869	0.628927
1	9	Gut microbiota abundance (family Clostridiales vadin BB60 group id.11286)	Diabetic nephropathy (more control exclusions)	rs9305614	21	38609739	22.9108	G	A		-0.0665581	0.0139053	1.84791e-06	0.49735	0.003658	0.0225274	0.871007
1	9	Gut microbiota abundance (family Clostridiales vadin BB60 group id.11286)	Diabetic nephropathy (more control exclusions)	rs989682	3	15564453	20.4126	A	G		0.070194	0.0155364	6.84715e-06	0.22983	0.0514934	0.0266968	0.0537527
1	9	Gut microbiota abundance (family Clostridiales vadin BB60 group id.11286)	Diabetic nephropathy (more control exclusions)	rs9954215	18	74373989	19.9512	T	C		-0.0620301	0.0138873	8.04322e-06	0.43168	-0.00599011	0.0226552	0.791469
1	10	Gut microbiota abundance (family Coriobacteriaceae id.811)	Diabetic nephropathy (more control exclusions)	rs11073596	15	86433579	19.9119	G	T		-0.0510212	0.0114339	8.14442e-06	0.618327	-0.0156597	0.0232614	0.500815
1	10	Gut microbiota abundance (family Coriobacteriaceae id.811)	Diabetic nephropathy (more control exclusions)	rs11250875	10	1922731	21.5256	T	C		0.06075	0.0130939	4.82848e-06	0.2142	-0.00878636	0.0272875	0.747458
1	10	Gut microbiota abundance (family Coriobacteriaceae id.811)	Diabetic nephropathy (more control exclusions)	rs11656361	17	8121332	19.3938	A	C		0.0773006	0.017553	8.0201e-06	0.182981	-0.0236068	0.0292655	0.419874
1	10	Gut microbiota abundance (family Coriobacteriaceae id.811)	Diabetic nephropathy (more control exclusions)	rs12974142	19	52895166	19.8645	G	A		0.0789796	0.0177205	8.51236e-06	0.0700652	0.00278556	0.0439374	0.949449
1	10	Gut microbiota abundance (family Coriobacteriaceae id.811)	Diabetic nephropathy (more control exclusions)	rs13307134	7	105084680	20.0717	T	C		-0.0565686	0.0126265	7.79938e-06	0.833321	0.00870699	0.0301598	0.772814
1	10	Gut microbiota abundance (family Coriobacteriaceae id.811)	Diabetic nephropathy (more control exclusions)	rs1397793	5	90471451	19.6816	A	G		0.0498855	0.0112446	9.77372e-06	0.691043	0.008452	0.0246518	0.731707
1	10	Gut microbiota abundance (family Coriobacteriaceae id.811)	Diabetic nephropathy (more control exclusions)	rs1816223	12	11494021	20.6523	G	A		0.0586265	0.0129006	4.84117e-06	0.799425	-0.0340207	0.0281344	0.226577
1	10	Gut microbiota abundance (family Coriobacteriaceae id.811)	Diabetic nephropathy (more control exclusions)	rs240104	1	176571431	22.6297	T	C		-0.0603429	0.0126849	1.51604e-06	0.28564	-0.00903296	0.0250044	0.717908
1	10	Gut microbiota abundance (family Coriobacteriaceae id.811)	Diabetic nephropathy (more control exclusions)	rs2442778	3	11654412	20.2718	A	G		0.116408	0.0258545	9.02693e-06	0.948429	0.0439275	0.0507691	0.386906
1	10	Gut microbiota abundance (family Coriobacteriaceae id.811)	Diabetic nephropathy (more control exclusions)	rs34739816	17	37376685	21.5943	G	T		0.0965017	0.0207666	3.88356e-06	0.0580143	-0.0155313	0.0480315	0.746425
1	10	Gut microbiota abundance (family Coriobacteriaceae id.811)	Diabetic nephropathy (more control exclusions)	rs67561917	20	62072077	21.4864	A	G		-0.0714367	0.0154113	5.39126e-06	0.180781	-0.0144357	0.029264	0.621806
1	10	Gut microbiota abundance (family Coriobacteriaceae id.811)	Diabetic nephropathy (more control exclusions)	rs719099	10	65799217	24.9568	A	G		0.0778402	0.0155815	5.43313e-07	0.098484	-0.0448963	0.0379258	0.236494
1	10	Gut microbiota abundance (family Coriobacteriaceae id.811)	Diabetic nephropathy (more control exclusions)	rs8010111	14	39660509	20.3279	A	G		0.103377	0.0229286	6.8962e-06	0.918643	0.00970607	0.0406241	0.811165
1	11	Gut microbiota abundance (family Defluviitaleaceae id.1924)	Diabetic nephropathy (more control exclusions)	rs112893842	9	8786663	22.6861	T	C		0.110761	0.0232545	2.7503e-06	0.0905875	-0.014348	0.0390193	0.713086
1	11	Gut microbiota abundance (family Defluviitaleaceae id.1924)	Diabetic nephropathy (more control exclusions)	rs1582238	1	118723685	23.0417	C	T		-0.0801923	0.0167061	1.692e-06	0.641871	-0.00207272	0.0235303	0.929807
1	11	Gut microbiota abundance (family Defluviitaleaceae id.1924)	Diabetic nephropathy (more control exclusions)	rs17051335	4	122202910	21.129	C	T		-0.134314	0.0292201	4.58121e-06	0.101621	0.0237778	0.037246	0.523214
1	11	Gut microbiota abundance (family Defluviitaleaceae id.1924)	Diabetic nephropathy (more control exclusions)	rs1908593	18	59026148	20.108	T	C		0.070223	0.0156601	7.85905e-06	0.559069	-0.0465983	0.0227745	0.0407493
1	11	Gut microbiota abundance (family Defluviitaleaceae id.1924)	Diabetic nephropathy (more control exclusions)	rs4344384	10	66407366	20.6124	T	G		-0.0708803	0.0156121	5.86017e-06	0.503113	0.0108293	0.0224814	0.630021
1	11	Gut microbiota abundance (family Defluviitaleaceae id.1924)	Diabetic nephropathy (more control exclusions)	rs4677103	3	72207794	24.5975	A	G		0.0977203	0.0197033	9.42193e-07	0.17964	-0.0114017	0.0297343	0.701384
1	11	Gut microbiota abundance (family Defluviitaleaceae id.1924)	Diabetic nephropathy (more control exclusions)	rs540220	9	93331308	18.2929	C	T		0.123954	0.0289814	9.48135e-06	0.911326	0.0275349	0.0395012	0.485763
1	11	Gut microbiota abundance (family Defluviitaleaceae id.1924)	Diabetic nephropathy (more control exclusions)	rs55658617	21	41811003	24.0128	T	C		0.177314	0.0361844	1.40608e-06	0.0355966	-0.0177422	0.0601945	0.768187
1	11	Gut microbiota abundance (family Defluviitaleaceae id.1924)	Diabetic nephropathy (more control exclusions)	rs72731813	4	147414743	26.048	C	T		-0.149751	0.0293415	2.75778e-07	0.0486372	0.0925458	0.0527854	0.0795591
1	11	Gut microbiota abundance (family Defluviitaleaceae id.1924)	Diabetic nephropathy (more control exclusions)	rs9608282	22	24804081	21.5541	T	G		0.139014	0.0299429	4.60829e-06	0.0332592	0.0603263	0.0629552	0.337942
1	11	Gut microbiota abundance (family Defluviitaleaceae id.1924)	Diabetic nephropathy (more control exclusions)	rs9725395	1	85205632	21.9692	A	G		-0.138357	0.0295185	3.41374e-06	0.113838	-0.0347747	0.0354963	0.327249
1	12	Gut microbiota abundance (family Desulfovibrionaceae id.3169)	Diabetic nephropathy (more control exclusions)	rs11599763	10	11855599	22.3881	C	T		0.0555931	0.0117493	2.49701e-06	0.592546	0.0360442	0.0230352	0.117642
1	12	Gut microbiota abundance (family Desulfovibrionaceae id.3169)	Diabetic nephropathy (more control exclusions)	rs17791387	9	81834426	22.3134	A	G		-0.0729251	0.0154381	2.09677e-06	0.0949908	-0.0149788	0.0384422	0.696798
1	12	Gut microbiota abundance (family Desulfovibrionaceae id.3169)	Diabetic nephropathy (more control exclusions)	rs2692012	1	203991605	20.2945	G	A		-0.114231	0.0253568	1.5639e-06	0.945457	-0.00688067	0.0496126	0.889697
1	12	Gut microbiota abundance (family Desulfovibrionaceae id.3169)	Diabetic nephropathy (more control exclusions)	rs2838334	21	45064961	21.1571	G	A		0.0571419	0.012423	3.82375e-06	0.343805	0.0390303	0.0236229	0.0984895
1	12	Gut microbiota abundance (family Desulfovibrionaceae id.3169)	Diabetic nephropathy (more control exclusions)	rs3935584	2	233929283	20.6352	C	T		-0.0525838	0.0115757	6.78141e-06	0.533041	-0.00454059	0.0225905	0.840702
1	12	Gut microbiota abundance (family Desulfovibrionaceae id.3169)	Diabetic nephropathy (more control exclusions)	rs4506934	17	2856662	21.9453	C	T		-0.0943381	0.020138	3.16046e-06	0.117773	0.05646	0.0349212	0.105926
1	12	Gut microbiota abundance (family Desulfovibrionaceae id.3169)	Diabetic nephropathy (more control exclusions)	rs6058181	20	33694801	25.2527	C	T		0.0834742	0.0166111	2.69911e-07	0.162972	0.0222408	0.0303305	0.463387
1	12	Gut microbiota abundance (family Desulfovibrionaceae id.3169)	Diabetic nephropathy (more control exclusions)	rs7162535	15	96158598	19.1238	C	T		-0.0566178	0.0129469	9.89213e-06	0.179438	0.0561062	0.0293933	0.0562859
1	12	Gut microbiota abundance (family Desulfovibrionaceae id.3169)	Diabetic nephropathy (more control exclusions)	rs72647048	8	57865378	20.3071	T	C		-0.0770089	0.017089	9.60882e-06	0.11249	-0.0187983	0.0355157	0.5966
1	13	Gut microbiota abundance (family Enterobacteriaceae id.3469)	Diabetic nephropathy (more control exclusions)	rs11026530	11	22379097	19.4707	T	C		0.0822408	0.0186379	9.42692e-06	0.150206	-0.0067295	0.0315578	0.831137
1	13	Gut microbiota abundance (family Enterobacteriaceae id.3469)	Diabetic nephropathy (more control exclusions)	rs2374342	2	42133542	21.3375	C	A		0.0582927	0.0126195	4.51617e-06	0.413281	-0.0132524	0.0228394	0.56175
1	13	Gut microbiota abundance (family Enterobacteriaceae id.3469)	Diabetic nephropathy (more control exclusions)	rs35673018	16	54327745	19.653	G	A		0.0899642	0.0202934	7.63115e-06	0.0893934	-0.0875719	0.0394017	0.0262464
1	13	Gut microbiota abundance (family Enterobacteriaceae id.3469)	Diabetic nephropathy (more control exclusions)	rs6092361	20	55339620	21.7855	A	G		0.060255	0.0129095	3.27092e-06	0.346233	-0.0227623	0.023627	0.335346
1	13	Gut microbiota abundance (family Enterobacteriaceae id.3469)	Diabetic nephropathy (more control exclusions)	rs78143293	18	57672335	24.7919	A	G		-0.0848521	0.0170415	1.19564e-06	0.121459	-0.00291571	0.0344174	0.932487
1	13	Gut microbiota abundance (family Enterobacteriaceae id.3469)	Diabetic nephropathy (more control exclusions)	rs79757635	13	110840418	19.6146	C	A		0.0758597	0.0171286	9.31859e-06	0.138432	-0.0265307	0.0331803	0.423946
1	14	Gut microbiota abundance (family Erysipelotrichaceae id.2149)	Diabetic nephropathy (more control exclusions)	rs1074800	5	3002546	20.4591	G	A		-0.0492438	0.010887	6.14582e-06	0.581618	0.00921395	0.022738	0.685315
1	14	Gut microbiota abundance (family Erysipelotrichaceae id.2149)	Diabetic nephropathy (more control exclusions)	rs10781552	10	133897233	22.633	C	T		-0.0552212	0.0116074	2.33115e-06	0.280138	-0.0322421	0.0250487	0.198033
1	14	Gut microbiota abundance (family Erysipelotrichaceae id.2149)	Diabetic nephropathy (more control exclusions)	rs17530232	13	40385457	21.0422	A	G		0.10305	0.0224648	2.79126e-06	0.0536342	-0.0344014	0.0498499	0.490132
1	14	Gut microbiota abundance (family Erysipelotrichaceae id.2149)	Diabetic nephropathy (more control exclusions)	rs1884466	1	64139196	19.7596	C	T		-0.0475363	0.0106939	9.52708e-06	0.51989	0.012711	0.0225809	0.573495
1	14	Gut microbiota abundance (family Erysipelotrichaceae id.2149)	Diabetic nephropathy (more control exclusions)	rs2300774	3	195793712	24.0936	A	G		-0.0524152	0.0106784	8.95468e-07	0.560012	0.0192443	0.0226155	0.394806
1	14	Gut microbiota abundance (family Erysipelotrichaceae id.2149)	Diabetic nephropathy (more control exclusions)	rs290833	1	97457427	19.9427	T	G		-0.0497374	0.0111376	8.02897e-06	0.493726	-0.0103269	0.0225689	0.647259
1	14	Gut microbiota abundance (family Erysipelotrichaceae id.2149)	Diabetic nephropathy (more control exclusions)	rs35161940	17	70327224	23.1182	T	C		-0.0806041	0.0167641	1.8451e-06	0.106538	0.0355284	0.0364909	0.330244
1	14	Gut microbiota abundance (family Erysipelotrichaceae id.2149)	Diabetic nephropathy (more control exclusions)	rs4078432	14	48997206	20.7231	T	C		0.0608929	0.0133764	4.23107e-06	0.827344	-0.0176468	0.0299461	0.55567
1	14	Gut microbiota abundance (family Erysipelotrichaceae id.2149)	Diabetic nephropathy (more control exclusions)	rs56970041	14	80357610	19.3853	T	G		0.0724145	0.0164471	5.40344e-06	0.0612424	0.116691	0.0453761	0.0101216
1	14	Gut microbiota abundance (family Erysipelotrichaceae id.2149)	Diabetic nephropathy (more control exclusions)	rs62504403	8	38803551	28.3708	C	T		0.0681159	0.0127883	1.12264e-07	0.195236	-0.0189874	0.0283279	0.502685
1	14	Gut microbiota abundance (family Erysipelotrichaceae id.2149)	Diabetic nephropathy (more control exclusions)	rs7234058	18	5830507	23.7438	T	C		-0.0945759	0.0194091	9.12347e-07	0.0904462	-0.0275335	0.0394016	0.484682
1	14	Gut microbiota abundance (family Erysipelotrichaceae id.2149)	Diabetic nephropathy (more control exclusions)	rs7826267	8	2954952	17.755	G	T		0.0839071	0.0199131	9.28453e-06	0.931544	-0.0466266	0.0458739	0.309435
1	14	Gut microbiota abundance (family Erysipelotrichaceae id.2149)	Diabetic nephropathy (more control exclusions)	rs8003149	14	56156504	21.2477	C	T		0.0538798	0.0116888	4.08479e-06	0.332935	-0.0218072	0.0238774	0.361085
1	15	Gut microbiota abundance (family Family XI id.1936)	Diabetic nephropathy (more control exclusions)	rs10759623	9	115821485	25.4248	C	T		-0.162115	0.032151	5.78309e-07	0.226809	-0.00128897	0.0270936	0.962055
1	15	Gut microbiota abundance (family Family XI id.1936)	Diabetic nephropathy (more control exclusions)	rs11547158	7	148921732	22.6956	A	G		-0.177599	0.0372795	2.70222e-06	0.133885	0.0303704	0.0329912	0.35728
1	15	Gut microbiota abundance (family Family XI id.1936)	Diabetic nephropathy (more control exclusions)	rs17379710	11	35334668	21.3082	T	C		-0.116383	0.0252125	3.97109e-06	0.410438	0.00664297	0.022748	0.770268
1	15	Gut microbiota abundance (family Family XI id.1936)	Diabetic nephropathy (more control exclusions)	rs2155352	11	95357209	24.7948	A	G		-0.150538	0.0302319	6.63437e-07	0.236727	-0.00955701	0.0265231	0.718601
1	15	Gut microbiota abundance (family Family XI id.1936)	Diabetic nephropathy (more control exclusions)	rs2156611	18	43345864	20.0681	T	C		-0.112486	0.0251099	9.42671e-06	0.501709	0.0440093	0.022441	0.0498666
1	15	Gut microbiota abundance (family Family XI id.1936)	Diabetic nephropathy (more control exclusions)	rs3733511	4	119955787	21.7952	A	G		0.128253	0.0274718	3.38556e-06	0.299229	0.00711749	0.0246164	0.772476
1	15	Gut microbiota abundance (family Family XI id.1936)	Diabetic nephropathy (more control exclusions)	rs488164	1	239995451	21.3857	G	T		-0.117998	0.025516	4.79789e-06	0.644712	-0.0286089	0.0235138	0.223725
1	15	Gut microbiota abundance (family Family XI id.1936)	Diabetic nephropathy (more control exclusions)	rs697771	16	54115200	21.8947	A	G		-0.117677	0.0251491	3.19374e-06	0.456971	0.0133409	0.0225861	0.554743
1	16	Gut microbiota abundance (family Family XIII id.1957)	Diabetic nephropathy (more control exclusions)	rs10404377	19	16174657	20.3111	A	C		0.0503183	0.011165	6.99021e-06	0.578523	0.00910056	0.0230424	0.692882
1	16	Gut microbiota abundance (family Family XIII id.1957)	Diabetic nephropathy (more control exclusions)	rs118170811	10	102366896	22.8603	A	G		0.151619	0.0317112	1.80356e-06	0.0308648	0.0115672	0.0646918	0.858091
1	16	Gut microbiota abundance (family Family XIII id.1957)	Diabetic nephropathy (more control exclusions)	rs482905	1	166557202	22.0035	G	T		0.0596528	0.012717	3.72349e-06	0.247991	-0.0112537	0.0259181	0.664142
1	16	Gut microbiota abundance (family Family XIII id.1957)	Diabetic nephropathy (more control exclusions)	rs6501525	17	70218627	23.6033	A	G		0.0561559	0.0115587	1.23726e-06	0.340455	-0.00504308	0.0237857	0.83209
1	16	Gut microbiota abundance (family Family XIII id.1957)	Diabetic nephropathy (more control exclusions)	rs66753613	1	39212021	20.3754	G	A		0.0651136	0.0144251	8.08295e-06	0.183369	0.0537624	0.0292807	0.0663422
1	16	Gut microbiota abundance (family Family XIII id.1957)	Diabetic nephropathy (more control exclusions)	rs6797051	3	88995218	22.1215	C	T		-0.0805985	0.0171364	4.89283e-06	0.0946988	0.00781946	0.0382627	0.83807
1	16	Gut microbiota abundance (family Family XIII id.1957)	Diabetic nephropathy (more control exclusions)	rs7514702	1	186914023	21.9306	T	C		-0.0663236	0.0141626	3.91643e-06	0.149963	-0.0650648	0.0317041	0.0401458
1	17	Gut microbiota abundance (family Lachnospiraceae id.1987)	Diabetic nephropathy (more control exclusions)	rs10402491	19	13425799	19.8524	C	T		0.0661701	0.014851	7.58351e-06	0.16811	0.0342781	0.0301097	0.254935
1	17	Gut microbiota abundance (family Lachnospiraceae id.1987)	Diabetic nephropathy (more control exclusions)	rs11139361	9	72179847	20.0226	C	T		-0.0494463	0.0110503	4.26265e-06	0.677699	0.0318036	0.0240049	0.185211
1	17	Gut microbiota abundance (family Lachnospiraceae id.1987)	Diabetic nephropathy (more control exclusions)	rs11841382	13	38004672	16.9128	G	T		-0.0718128	0.017462	9.57767e-06	0.0831441	0.0281962	0.040714	0.488597
1	17	Gut microbiota abundance (family Lachnospiraceae id.1987)	Diabetic nephropathy (more control exclusions)	rs12760724	1	214031969	20.1553	A	C		-0.0484566	0.0107934	7.26742e-06	0.329067	0.0567181	0.0239447	0.0178501
1	17	Gut microbiota abundance (family Lachnospiraceae id.1987)	Diabetic nephropathy (more control exclusions)	rs13005175	2	232469722	20.6936	G	A		-0.0993483	0.0218395	8.37067e-06	0.9561	-0.124739	0.0550081	0.0233512
1	17	Gut microbiota abundance (family Lachnospiraceae id.1987)	Diabetic nephropathy (more control exclusions)	rs3127230	10	103392503	20.1405	C	T		-0.0503537	0.0112201	6.20326e-06	0.303845	-0.0196074	0.0244584	0.422748
1	17	Gut microbiota abundance (family Lachnospiraceae id.1987)	Diabetic nephropathy (more control exclusions)	rs35524804	9	100113683	23.5367	T	C		-0.0607481	0.0125216	2.44997e-06	0.213673	0.0208864	0.0274323	0.446431
1	17	Gut microbiota abundance (family Lachnospiraceae id.1987)	Diabetic nephropathy (more control exclusions)	rs56077123	17	80502074	21.2124	A	C		0.0550412	0.0119507	3.04965e-06	0.242405	-0.0135557	0.0262669	0.605801
1	17	Gut microbiota abundance (family Lachnospiraceae id.1987)	Diabetic nephropathy (more control exclusions)	rs7359994	19	29408858	20.0085	C	T		0.0503142	0.0112482	5.35895e-06	0.596864	-0.00609083	0.0228649	0.789943
1	17	Gut microbiota abundance (family Lachnospiraceae id.1987)	Diabetic nephropathy (more control exclusions)	rs79086868	9	133791605	22.3022	T	C		0.0776723	0.0164472	3.01426e-06	0.100609	0.0534659	0.0373171	0.151931
1	17	Gut microbiota abundance (family Lachnospiraceae id.1987)	Diabetic nephropathy (more control exclusions)	rs959845	4	186906801	20.9711	T	C		0.0493666	0.0107801	5.16952e-06	0.573932	-0.0260911	0.0230361	0.257376
1	17	Gut microbiota abundance (family Lachnospiraceae id.1987)	Diabetic nephropathy (more control exclusions)	rs9929145	16	76559184	26.282	G	A		-0.125721	0.0245233	2.83596e-07	0.0490144	-0.0732299	0.0516095	0.155921
1	18	Gut microbiota abundance (family Lactobacillaceae id.1836)	Diabetic nephropathy (more control exclusions)	rs16861661	1	18501459	25.969	G	A		-0.193287	0.0379293	2.70128e-07	0.0655449	0.0297064	0.0458114	0.516695
1	18	Gut microbiota abundance (family Lactobacillaceae id.1836)	Diabetic nephropathy (more control exclusions)	rs62314653	4	109896462	20.3789	C	A		0.177082	0.0392269	6.59189e-06	0.0593047	0.0176399	0.0474197	0.709896
1	18	Gut microbiota abundance (family Lactobacillaceae id.1836)	Diabetic nephropathy (more control exclusions)	rs74599091	1	179720669	20.3232	A	G		0.191613	0.0425039	7.6952e-06	0.0186605	-0.0414611	0.0836185	0.620009
1	18	Gut microbiota abundance (family Lactobacillaceae id.1836)	Diabetic nephropathy (more control exclusions)	rs768253	8	69010103	21.5699	T	G		-0.0792344	0.0170604	3.60761e-06	0.439522	0.0161692	0.0225902	0.474138
1	18	Gut microbiota abundance (family Lactobacillaceae id.1836)	Diabetic nephropathy (more control exclusions)	rs77478751	3	173151665	21.4207	A	G		-0.219178	0.0473566	5.9595e-06	0.118205	0.0241914	0.0350032	0.48949
1	19	Gut microbiota abundance (family Methanobacteriaceae id.121)	Diabetic nephropathy (more control exclusions)	rs10202904	2	125440268	26.7616	G	T		0.121754	0.0235357	3.01432e-07	0.590263	-0.0093506	0.0230178	0.68457
1	19	Gut microbiota abundance (family Methanobacteriaceae id.121)	Diabetic nephropathy (more control exclusions)	rs10424197	19	46439321	20.2105	A	G		0.111274	0.0247517	9.27897e-06	0.745208	0.0115316	0.0259311	0.656537
1	19	Gut microbiota abundance (family Methanobacteriaceae id.121)	Diabetic nephropathy (more control exclusions)	rs4257531	3	2086167	20.3158	G	A		0.164498	0.0364959	7.44338e-06	0.105697	0.0102728	0.036818	0.780232
1	19	Gut microbiota abundance (family Methanobacteriaceae id.121)	Diabetic nephropathy (more control exclusions)	rs6508769	19	28827760	19.8563	C	T		-0.153519	0.0344519	8.22527e-06	0.853208	0.00258085	0.0317112	0.935135
1	19	Gut microbiota abundance (family Methanobacteriaceae id.121)	Diabetic nephropathy (more control exclusions)	rs6776814	3	15053083	23.4827	T	C		-0.199566	0.0411825	1.63061e-06	0.0203072	0.00061623	0.0797107	0.993832
1	19	Gut microbiota abundance (family Methanobacteriaceae id.121)	Diabetic nephropathy (more control exclusions)	rs73068003	7	10773932	20.2062	G	T		-0.15814	0.0351803	8.44578e-06	0.0965201	0.0423898	0.0379766	0.264333
1	19	Gut microbiota abundance (family Methanobacteriaceae id.121)	Diabetic nephropathy (more control exclusions)	rs73457410	13	41956181	24.316	A	G		0.21534	0.0436695	1.40854e-06	0.0631065	0.0674077	0.0458906	0.141866
1	19	Gut microbiota abundance (family Methanobacteriaceae id.121)	Diabetic nephropathy (more control exclusions)	rs75208022	12	21338861	21.7174	C	T		-0.227245	0.048763	5.92107e-06	0.0940338	0.0679458	0.0382574	0.0757304
1	19	Gut microbiota abundance (family Methanobacteriaceae id.121)	Diabetic nephropathy (more control exclusions)	rs894996	4	104418307	23.3494	C	A		0.216999	0.0449076	1.87556e-06	0.0703441	0.0662677	0.0436172	0.128686
1	20	Gut microbiota abundance (family Oxalobacteraceae id.2966)	Diabetic nephropathy (more control exclusions)	rs10868238	9	87530935	24.3157	C	T		-0.0988926	0.0200549	8.33297e-07	0.567828	-0.0228916	0.0227587	0.314493
1	20	Gut microbiota abundance (family Oxalobacteraceae id.2966)	Diabetic nephropathy (more control exclusions)	rs111966731	15	93941937	20.9516	T	C		0.204031	0.0445746	4.56321e-06	0.0857969	-0.0205211	0.0399671	0.607637
1	20	Gut microbiota abundance (family Oxalobacteraceae id.2966)	Diabetic nephropathy (more control exclusions)	rs11246212	11	610277	21.7452	C	T		-0.13607	0.0291797	4.50837e-06	0.859697	0.0171922	0.0322938	0.594471
1	20	Gut microbiota abundance (family Oxalobacteraceae id.2966)	Diabetic nephropathy (more control exclusions)	rs1569853	6	38550301	24.7136	T	C		-0.140043	0.0281704	7.45178e-07	0.120887	0.0168446	0.0346101	0.626472
1	20	Gut microbiota abundance (family Oxalobacteraceae id.2966)	Diabetic nephropathy (more control exclusions)	rs17138946	16	5984558	19.3876	G	T		-0.189444	0.0430248	8.09003e-06	0.067233	0.0424712	0.0446967	0.342006
1	20	Gut microbiota abundance (family Oxalobacteraceae id.2966)	Diabetic nephropathy (more control exclusions)	rs36057338	4	189935314	20.7428	G	T		0.181604	0.0398742	6.25792e-06	0.0331301	-0.0469864	0.062579	0.452753
1	20	Gut microbiota abundance (family Oxalobacteraceae id.2966)	Diabetic nephropathy (more control exclusions)	rs4428215	3	171947435	29.8121	G	A		0.12561	0.0230053	4.87933e-08	0.253458	0.0333865	0.0258158	0.195921
1	20	Gut microbiota abundance (family Oxalobacteraceae id.2966)	Diabetic nephropathy (more control exclusions)	rs561239	12	18793583	19.8637	A	G		0.105525	0.0236769	7.19383e-06	0.208606	0.0233935	0.0278285	0.400555
1	20	Gut microbiota abundance (family Oxalobacteraceae id.2966)	Diabetic nephropathy (more control exclusions)	rs6000536	22	37421469	24.0584	C	T		-0.118383	0.0241355	7.3872e-07	0.168951	-0.0451679	0.030171	0.134376
1	20	Gut microbiota abundance (family Oxalobacteraceae id.2966)	Diabetic nephropathy (more control exclusions)	rs62435498	7	1794263	20.5312	C	A		0.181521	0.0400608	7.4583e-06	0.102924	-0.0348343	0.0373497	0.350999
1	20	Gut microbiota abundance (family Oxalobacteraceae id.2966)	Diabetic nephropathy (more control exclusions)	rs7993559	13	23443627	20.9744	A	C		-0.0921059	0.0201114	5.03733e-06	0.556524	0.0210314	0.0227499	0.355245
1	20	Gut microbiota abundance (family Oxalobacteraceae id.2966)	Diabetic nephropathy (more control exclusions)	rs80330081	4	67427392	19.5969	A	C		-0.18756	0.0423688	6.64003e-06	0.104177	-0.0150039	0.0369532	0.684725
1	20	Gut microbiota abundance (family Oxalobacteraceae id.2966)	Diabetic nephropathy (more control exclusions)	rs934049	2	16056779	21.1517	G	A		0.109751	0.0238636	4.21143e-06	0.210708	0.0743778	0.027217	0.00628044
1	21	Gut microbiota abundance (family Pasteurellaceae id.3689)	Diabetic nephropathy (more control exclusions)	rs10965428	9	22718481	21.5614	C	A		-0.119902	0.0258219	4.29151e-06	0.0563889	-0.0682441	0.0490624	0.164236
1	21	Gut microbiota abundance (family Pasteurellaceae id.3689)	Diabetic nephropathy (more control exclusions)	rs111582866	16	48742489	19.7531	G	A		-0.113957	0.0256403	7.06627e-06	0.0878707	-0.00714457	0.0396822	0.857117
1	21	Gut microbiota abundance (family Pasteurellaceae id.3689)	Diabetic nephropathy (more control exclusions)	rs12050685	15	73477482	19.385	A	G		-0.0670948	0.015239	9.18523e-06	0.280733	4.09578e-05	0.024973	0.998691
1	21	Gut microbiota abundance (family Pasteurellaceae id.3689)	Diabetic nephropathy (more control exclusions)	rs16970009	17	32862601	19.0274	A	G		0.187381	0.0429572	7.31526e-06	0.019964	-0.049164	0.0813303	0.545513
1	21	Gut microbiota abundance (family Pasteurellaceae id.3689)	Diabetic nephropathy (more control exclusions)	rs4822728	22	26891808	21.1558	T	C		0.0685479	0.0149032	4.71846e-06	0.482561	0.0179265	0.0224775	0.425143
1	21	Gut microbiota abundance (family Pasteurellaceae id.3689)	Diabetic nephropathy (more control exclusions)	rs6972479	7	116918060	19.8779	A	G		-0.0781862	0.0175366	7.74819e-06	0.206261	0.0300036	0.0278611	0.281525
1	21	Gut microbiota abundance (family Pasteurellaceae id.3689)	Diabetic nephropathy (more control exclusions)	rs72756943	5	26531908	21.308	G	A		0.13988	0.0303029	3.3522e-06	0.067122	-0.0416577	0.0450216	0.354819
1	21	Gut microbiota abundance (family Pasteurellaceae id.3689)	Diabetic nephropathy (more control exclusions)	rs73139353	3	97972214	21.092	A	C		-0.222573	0.0484634	8.71325e-06	0.0884554	-0.0375976	0.0396651	0.343193
1	21	Gut microbiota abundance (family Pasteurellaceae id.3689)	Diabetic nephropathy (more control exclusions)	rs76022354	10	94306385	23.5599	C	T		0.24289	0.0500406	1.82856e-06	0.0501129	-0.0615185	0.0514309	0.231643
1	21	Gut microbiota abundance (family Pasteurellaceae id.3689)	Diabetic nephropathy (more control exclusions)	rs78909003	9	105650242	23.4153	T	C		-0.241159	0.0498372	2.04894e-06	0.0549607	-0.0243025	0.0492067	0.621387
1	21	Gut microbiota abundance (family Pasteurellaceae id.3689)	Diabetic nephropathy (more control exclusions)	rs9382510	6	55448491	26.9206	C	T		-0.0881865	0.0169965	2.476e-07	0.264608	0.0240809	0.0257404	0.349517
1	21	Gut microbiota abundance (family Pasteurellaceae id.3689)	Diabetic nephropathy (more control exclusions)	rs9895850	17	64535013	18.4969	T	C		-0.176406	0.041017	9.0826e-06	0.0440727	0.119078	0.0549144	0.0301259
1	21	Gut microbiota abundance (family Pasteurellaceae id.3689)	Diabetic nephropathy (more control exclusions)	rs9938097	16	84977389	20.2089	C	T		0.0710386	0.0158024	8.22602e-06	0.610174	0.0571297	0.0231338	0.0135288
1	22	Gut microbiota abundance (family Peptococcaceae id.2024)	Diabetic nephropathy (more control exclusions)	rs117452796	9	9423378	22.0361	A	G		-0.257982	0.0549569	3.15297e-06	0.0318682	-0.00945727	0.0643943	0.883239
1	22	Gut microbiota abundance (family Peptococcaceae id.2024)	Diabetic nephropathy (more control exclusions)	rs12144792	1	27418225	20.7877	C	T		0.064399	0.0141246	5.82237e-06	0.37569	-0.0310934	0.0232249	0.180637
1	22	Gut microbiota abundance (family Peptococcaceae id.2024)	Diabetic nephropathy (more control exclusions)	rs12634826	3	182984048	24.031	T	G		-0.0739885	0.0150931	1.01109e-06	0.382976	-0.00255992	0.0234748	0.913163
1	22	Gut microbiota abundance (family Peptococcaceae id.2024)	Diabetic nephropathy (more control exclusions)	rs12992764	2	188895743	23.5018	T	G		0.0684213	0.0141137	1.46157e-06	0.428234	-0.0460237	0.0228063	0.0435883
1	22	Gut microbiota abundance (family Peptococcaceae id.2024)	Diabetic nephropathy (more control exclusions)	rs150600492	10	129175962	21.9566	A	C		0.135774	0.0289757	2.31308e-06	0.0582055	0.0394177	0.0478182	0.409755
1	22	Gut microbiota abundance (family Peptococcaceae id.2024)	Diabetic nephropathy (more control exclusions)	rs35703006	8	28614217	24.4482	G	T		0.0812655	0.0164355	4.94778e-07	0.244955	-0.0158573	0.0262474	0.545744
1	22	Gut microbiota abundance (family Peptococcaceae id.2024)	Diabetic nephropathy (more control exclusions)	rs4990837	8	3580757	23.9904	G	A		-0.0910387	0.0185869	1.74193e-06	0.803277	0.0455628	0.0286765	0.112093
1	22	Gut microbiota abundance (family Peptococcaceae id.2024)	Diabetic nephropathy (more control exclusions)	rs75430375	5	89252884	21.7118	C	T		-0.147941	0.0317498	3.40847e-06	0.0455162	0.0741457	0.0538008	0.168156
1	23	Gut microbiota abundance (family Peptostreptococcaceae id.2042)	Diabetic nephropathy (more control exclusions)	rs10805326	4	14324623	21.3057	A	G		-0.0566637	0.012276	4.03395e-06	0.706688	-0.00627214	0.0247056	0.799592
1	23	Gut microbiota abundance (family Peptostreptococcaceae id.2042)	Diabetic nephropathy (more control exclusions)	rs117020988	7	46710977	24.0282	C	T		0.182411	0.0372126	1.02795e-06	0.0806264	0.0457393	0.0415079	0.270487
1	23	Gut microbiota abundance (family Peptostreptococcaceae id.2042)	Diabetic nephropathy (more control exclusions)	rs12377846	9	16786784	24.2602	C	A		-0.252	0.0511627	7.26256e-07	0.028013	-0.103846	0.0690412	0.132553
1	23	Gut microbiota abundance (family Peptostreptococcaceae id.2042)	Diabetic nephropathy (more control exclusions)	rs12986312	19	17414138	20.6129	T	G		0.0571818	0.0125947	5.76713e-06	0.299805	0.0061464	0.0245958	0.802668
1	23	Gut microbiota abundance (family Peptostreptococcaceae id.2042)	Diabetic nephropathy (more control exclusions)	rs1467258	17	38216487	19.9955	G	A		0.072584	0.0162321	7.89805e-06	0.186472	-0.0138224	0.0291437	0.635299
1	23	Gut microbiota abundance (family Peptostreptococcaceae id.2042)	Diabetic nephropathy (more control exclusions)	rs1520207	3	151781175	21.8417	T	C		-0.0525658	0.0112476	3.16548e-06	0.501436	0.00514276	0.0225472	0.819578
1	23	Gut microbiota abundance (family Peptostreptococcaceae id.2042)	Diabetic nephropathy (more control exclusions)	rs4692811	4	171180190	25.5952	C	T		0.0642075	0.0126913	4.21124e-07	0.340742	0.0255313	0.0237343	0.282055
1	23	Gut microbiota abundance (family Peptostreptococcaceae id.2042)	Diabetic nephropathy (more control exclusions)	rs59865771	16	89246670	20.3492	C	T		-0.0573764	0.0127192	7.69024e-06	0.342129	-0.0324661	0.0237172	0.171036
1	23	Gut microbiota abundance (family Peptostreptococcaceae id.2042)	Diabetic nephropathy (more control exclusions)	rs61841503	10	17019559	32.495	G	A		0.0919658	0.0161331	9.80122e-09	0.129848	0.0175817	0.0335747	0.600515
1	23	Gut microbiota abundance (family Peptostreptococcaceae id.2042)	Diabetic nephropathy (more control exclusions)	rs6721459	2	67852836	20.7299	G	A		-0.0509823	0.0111975	5.07762e-06	0.405517	-0.0220091	0.0228788	0.336056
1	23	Gut microbiota abundance (family Peptostreptococcaceae id.2042)	Diabetic nephropathy (more control exclusions)	rs76982728	7	44312824	21.6517	T	C		0.124203	0.0266923	3.24056e-06	0.0209602	-0.129324	0.0782901	0.0985644
1	23	Gut microbiota abundance (family Peptostreptococcaceae id.2042)	Diabetic nephropathy (more control exclusions)	rs77540684	10	14650535	18.8774	T	G		0.106725	0.0245638	8.13711e-06	0.0953633	-0.0162441	0.0383641	0.67199
1	23	Gut microbiota abundance (family Peptostreptococcaceae id.2042)	Diabetic nephropathy (more control exclusions)	rs9573937	13	77351196	23.559	A	G		-0.0693637	0.0142907	1.70589e-06	0.164786	-0.010668	0.0303697	0.725386
1	24	Gut microbiota abundance (family Porphyromonadaceae id.943)	Diabetic nephropathy (more control exclusions)	rs10762312	10	71571863	19.4266	A	G		0.052368	0.0118814	8.70362e-06	0.690235	-0.0195742	0.024313	0.420768
1	24	Gut microbiota abundance (family Porphyromonadaceae id.943)	Diabetic nephropathy (more control exclusions)	rs17065783	3	62035586	23.4028	A	G		-0.059133	0.0122235	1.79349e-06	0.159657	0.0150482	0.0307161	0.624196
1	24	Gut microbiota abundance (family Porphyromonadaceae id.943)	Diabetic nephropathy (more control exclusions)	rs35233670	17	63750903	19.9528	T	C		-0.0473576	0.010602	7.90988e-06	0.524935	-0.0534362	0.0224658	0.0173804
1	24	Gut microbiota abundance (family Porphyromonadaceae id.943)	Diabetic nephropathy (more control exclusions)	rs35961441	1	240929774	19.4923	A	C		0.0915257	0.0207306	8.37394e-06	0.0384169	-0.0252963	0.05852	0.665547
1	24	Gut microbiota abundance (family Porphyromonadaceae id.943)	Diabetic nephropathy (more control exclusions)	rs6953849	7	69251692	22.702	A	G		0.0718149	0.0150724	2.44478e-06	0.178054	0.0513135	0.0292886	0.0797737
1	24	Gut microbiota abundance (family Porphyromonadaceae id.943)	Diabetic nephropathy (more control exclusions)	rs7330827	13	23531802	19.1403	T	C		-0.103842	0.0237355	8.04896e-06	0.059487	0.0685629	0.0476597	0.150266
1	24	Gut microbiota abundance (family Porphyromonadaceae id.943)	Diabetic nephropathy (more control exclusions)	rs864093	4	149825977	20.1883	A	C		-0.0527939	0.0117499	9.59798e-06	0.210922	-0.0194944	0.0274485	0.477569
1	25	Gut microbiota abundance (family Prevotellaceae id.960)	Diabetic nephropathy (more control exclusions)	rs12057990	1	99470269	19.8891	C	T		0.0589878	0.0132268	8.9747e-06	0.274913	0.044947	0.0251575	0.0739997
1	25	Gut microbiota abundance (family Prevotellaceae id.960)	Diabetic nephropathy (more control exclusions)	rs12118202	1	210681370	26.0748	T	C		-0.0751986	0.0147265	5.5423e-07	0.180941	0.00788524	0.0291632	0.786866
1	25	Gut microbiota abundance (family Prevotellaceae id.960)	Diabetic nephropathy (more control exclusions)	rs13069367	3	71801830	20.3386	A	C		-0.0539768	0.0119687	7.39486e-06	0.407287	-0.0114562	0.0229618	0.617831
1	25	Gut microbiota abundance (family Prevotellaceae id.960)	Diabetic nephropathy (more control exclusions)	rs148376875	3	170126707	22.2521	T	G		0.084515	0.0179163	2.08027e-06	0.153448	-0.0171879	0.0313384	0.583374
1	25	Gut microbiota abundance (family Prevotellaceae id.960)	Diabetic nephropathy (more control exclusions)	rs2206482	20	9771109	23.4646	T	G		-0.0569105	0.0117486	1.30377e-06	0.395817	-0.0135426	0.0229627	0.555349
1	25	Gut microbiota abundance (family Prevotellaceae id.960)	Diabetic nephropathy (more control exclusions)	rs2278540	3	32408916	20.2176	G	A		0.0554249	0.0123265	8.43587e-06	0.364605	0.0175188	0.0233881	0.453828
1	25	Gut microbiota abundance (family Prevotellaceae id.960)	Diabetic nephropathy (more control exclusions)	rs34660375	5	180283881	20.4313	A	G		-0.0805894	0.0178291	7.40321e-06	0.151928	-0.0393954	0.0318371	0.215936
1	25	Gut microbiota abundance (family Prevotellaceae id.960)	Diabetic nephropathy (more control exclusions)	rs3758087	8	23714609	20.4854	C	T		-0.0564199	0.0124655	8.60578e-06	0.723665	0.0244473	0.0251543	0.331102
1	25	Gut microbiota abundance (family Prevotellaceae id.960)	Diabetic nephropathy (more control exclusions)	rs3860225	1	111161677	24.9809	A	G		0.083936	0.0167936	5.4968e-07	0.0903543	-0.045671	0.0389287	0.240717
1	25	Gut microbiota abundance (family Prevotellaceae id.960)	Diabetic nephropathy (more control exclusions)	rs4493272	2	118910912	26.2746	T	C		-0.0604992	0.0118027	3.02315e-07	0.4772	-0.00946841	0.022495	0.67382
1	25	Gut microbiota abundance (family Prevotellaceae id.960)	Diabetic nephropathy (more control exclusions)	rs4685827	3	4864877	21.8396	T	C		-0.0679529	0.0145407	2.77192e-06	0.241135	0.0441893	0.0263215	0.0931859
1	25	Gut microbiota abundance (family Prevotellaceae id.960)	Diabetic nephropathy (more control exclusions)	rs7252711	19	17460999	20.9343	G	A		0.0740876	0.0161926	5.56583e-06	0.890122	0.0616838	0.0359907	0.0865506
1	25	Gut microbiota abundance (family Prevotellaceae id.960)	Diabetic nephropathy (more control exclusions)	rs7975087	12	21404832	19.7157	C	A		-0.0601448	0.0135454	7.59451e-06	0.173508	0.012092	0.0297617	0.684528
1	25	Gut microbiota abundance (family Prevotellaceae id.960)	Diabetic nephropathy (more control exclusions)	rs912860	14	33706908	22.4765	A	G		0.229046	0.0483124	9.29929e-07	0.977048	-0.0128258	0.0742935	0.862936
1	25	Gut microbiota abundance (family Prevotellaceae id.960)	Diabetic nephropathy (more control exclusions)	rs9586501	13	105075823	21.6664	G	A		0.0592681	0.0127329	2.58988e-06	0.261361	-0.0192206	0.025627	0.453246
1	25	Gut microbiota abundance (family Prevotellaceae id.960)	Diabetic nephropathy (more control exclusions)	rs9958960	18	63018983	27.7654	G	A		-0.0914807	0.0173611	1.06324e-07	0.153391	0.0216699	0.0311488	0.486622
1	26	Gut microbiota abundance (family Rhodospirillaceae id.2717)	Diabetic nephropathy (more control exclusions)	rs11591293	10	113419797	21.9234	G	T		0.0743184	0.0158724	2.67147e-06	0.425441	-0.00375592	0.0227213	0.868705
1	26	Gut microbiota abundance (family Rhodospirillaceae id.2717)	Diabetic nephropathy (more control exclusions)	rs13336560	16	88554243	19.7096	C	T		-0.0701719	0.0158061	9.17339e-06	0.543392	0.0118525	0.0228384	0.603779
1	26	Gut microbiota abundance (family Rhodospirillaceae id.2717)	Diabetic nephropathy (more control exclusions)	rs1923415	6	89268715	19.3214	A	G		-0.0999238	0.0227326	9.63696e-06	0.0885484	0.0143613	0.0395415	0.716458
1	26	Gut microbiota abundance (family Rhodospirillaceae id.2717)	Diabetic nephropathy (more control exclusions)	rs2162883	5	27940068	20.1962	T	C		-0.087627	0.0194986	8.9002e-06	0.830558	-0.0407607	0.0299093	0.172943
1	26	Gut microbiota abundance (family Rhodospirillaceae id.2717)	Diabetic nephropathy (more control exclusions)	rs3754624	2	225633812	23.5748	C	T		0.0971389	0.0200064	1.71479e-06	0.176757	-0.00154294	0.0294433	0.958207
1	26	Gut microbiota abundance (family Rhodospirillaceae id.2717)	Diabetic nephropathy (more control exclusions)	rs4278423	10	2670553	20.8085	T	C		0.107529	0.0235725	3.12018e-06	0.0627518	-0.0778989	0.0464519	0.093547
1	26	Gut microbiota abundance (family Rhodospirillaceae id.2717)	Diabetic nephropathy (more control exclusions)	rs61933850	12	73139398	20.883	G	A		0.164808	0.0360647	7.22587e-06	0.136872	0.0432941	0.0329777	0.18924
1	26	Gut microbiota abundance (family Rhodospirillaceae id.2717)	Diabetic nephropathy (more control exclusions)	rs74354280	4	134192918	19.8051	C	T		-0.0911896	0.0204907	6.67298e-06	0.278994	0.0103517	0.0250974	0.68
1	26	Gut microbiota abundance (family Rhodospirillaceae id.2717)	Diabetic nephropathy (more control exclusions)	rs76784716	2	169033340	22.6656	A	G		0.136049	0.0285767	1.48988e-06	0.113952	0.00554889	0.0357243	0.876565
1	26	Gut microbiota abundance (family Rhodospirillaceae id.2717)	Diabetic nephropathy (more control exclusions)	rs9813022	3	13726736	26.522	A	G		-0.0842444	0.0163583	2.53122e-07	0.374577	0.0337907	0.0232326	0.14582
1	27	Gut microbiota abundance (family Rikenellaceae id.967)	Diabetic nephropathy (more control exclusions)	rs10217435	9	86052655	20.0218	C	T		-0.0883756	0.0197506	6.50759e-06	0.140767	0.0206955	0.0324614	0.523772
1	27	Gut microbiota abundance (family Rikenellaceae id.967)	Diabetic nephropathy (more control exclusions)	rs10832801	11	17589129	19.0053	A	C		-0.0534763	0.0122666	7.50412e-06	0.284568	-0.0196853	0.025088	0.432659
1	27	Gut microbiota abundance (family Rikenellaceae id.967)	Diabetic nephropathy (more control exclusions)	rs1939881	11	95304834	26.2183	G	A		-0.105589	0.0206213	5.64378e-07	0.0583248	-0.0312486	0.0486712	0.520849
1	27	Gut microbiota abundance (family Rikenellaceae id.967)	Diabetic nephropathy (more control exclusions)	rs2447496	8	99188924	20.2969	A	G		0.0549203	0.0121904	6.08611e-06	0.731986	0.00428326	0.0255635	0.866935
1	27	Gut microbiota abundance (family Rikenellaceae id.967)	Diabetic nephropathy (more control exclusions)	rs2833282	21	32496710	20.5256	G	A		0.0711137	0.0156966	4.31102e-06	0.150885	0.0270324	0.0316407	0.392909
1	27	Gut microbiota abundance (family Rikenellaceae id.967)	Diabetic nephropathy (more control exclusions)	rs36021379	21	28515912	20.4955	A	G		-0.0656005	0.0144903	7.19515e-06	0.158826	0.0258593	0.0307647	0.4006
1	27	Gut microbiota abundance (family Rikenellaceae id.967)	Diabetic nephropathy (more control exclusions)	rs4264350	15	71658642	23.5137	T	C		-0.0526393	0.0108555	1.34831e-06	0.4601	-0.036245	0.0225867	0.108559
1	27	Gut microbiota abundance (family Rikenellaceae id.967)	Diabetic nephropathy (more control exclusions)	rs59663348	18	4069710	20.8444	G	A		0.0570915	0.0125048	6.12238e-06	0.245428	-0.0281775	0.0261176	0.280645
1	27	Gut microbiota abundance (family Rikenellaceae id.967)	Diabetic nephropathy (more control exclusions)	rs62532512	9	14158854	22.0447	A	C		0.0504257	0.0107399	2.76427e-06	0.568284	-0.0166104	0.0227031	0.464393
1	27	Gut microbiota abundance (family Rikenellaceae id.967)	Diabetic nephropathy (more control exclusions)	rs6744030	2	174257127	19.669	C	T		0.0696747	0.0157103	9.31515e-06	0.212646	0.00234637	0.0276096	0.932274
1	27	Gut microbiota abundance (family Rikenellaceae id.967)	Diabetic nephropathy (more control exclusions)	rs6837275	4	187842232	23.0222	A	G		0.0570355	0.011887	1.447e-06	0.300835	-0.0207508	0.0246626	0.40013
1	27	Gut microbiota abundance (family Rikenellaceae id.967)	Diabetic nephropathy (more control exclusions)	rs74474130	14	90270821	21.7019	T	G		0.137747	0.0295688	3.61377e-06	0.0357113	0.0425381	0.0609292	0.48508
1	27	Gut microbiota abundance (family Rikenellaceae id.967)	Diabetic nephropathy (more control exclusions)	rs77885767	14	21548634	21.552	C	T		-0.156209	0.0336482	2.84695e-06	0.0458827	-0.00935454	0.053806	0.861978
1	27	Gut microbiota abundance (family Rikenellaceae id.967)	Diabetic nephropathy (more control exclusions)	rs9389714	6	100244667	19.7182	C	T		-0.0636841	0.0143416	8.79063e-06	0.0872974	0.0295372	0.0397358	0.457276
1	27	Gut microbiota abundance (family Rikenellaceae id.967)	Diabetic nephropathy (more control exclusions)	rs9578457	13	22867356	20.0642	G	A		-0.141478	0.0315848	3.99448e-06	0.0481186	-0.0661536	0.0528987	0.211091
1	27	Gut microbiota abundance (family Rikenellaceae id.967)	Diabetic nephropathy (more control exclusions)	rs9603208	13	38044689	26.4744	G	T		0.0821173	0.0159596	1.91801e-07	0.0996981	0.0082999	0.0376279	0.825421
1	28	Gut microbiota abundance (family Ruminococcaceae id.2050)	Diabetic nephropathy (more control exclusions)	rs10093275	8	69732887	20.9598	T	C		-0.0534595	0.011677	5.35229e-06	0.669844	1.62883e-05	0.0239067	0.999456
1	28	Gut microbiota abundance (family Ruminococcaceae id.2050)	Diabetic nephropathy (more control exclusions)	rs10166469	2	29829167	19.6864	C	T		0.053336	0.0120209	8.52158e-06	0.746129	-0.011224	0.0257665	0.663123
1	28	Gut microbiota abundance (family Ruminococcaceae id.2050)	Diabetic nephropathy (more control exclusions)	rs1158100	8	4555684	19.9356	G	A		0.0490539	0.0109865	8.60855e-06	0.567284	0.046617	0.0226803	0.039841
1	28	Gut microbiota abundance (family Ruminococcaceae id.2050)	Diabetic nephropathy (more control exclusions)	rs1612733	1	107661606	20.8616	T	C		0.108708	0.0238006	4.22435e-06	0.0546167	0.00752666	0.0496074	0.879404
1	28	Gut microbiota abundance (family Ruminococcaceae id.2050)	Diabetic nephropathy (more control exclusions)	rs17376049	1	61425267	24.3056	T	C		0.0848534	0.0172114	7.29625e-07	0.108537	-0.00885923	0.0361228	0.806261
1	28	Gut microbiota abundance (family Ruminococcaceae id.2050)	Diabetic nephropathy (more control exclusions)	rs2113833	2	218216801	22.701	C	T		-0.169146	0.0355009	1.14464e-06	0.967008	-0.00528021	0.062867	0.933064
1	28	Gut microbiota abundance (family Ruminococcaceae id.2050)	Diabetic nephropathy (more control exclusions)	rs3009418	1	147744468	19.4886	A	C		-0.0927607	0.0210123	8.6902e-06	0.952445	0.0125951	0.0535945	0.814203
1	28	Gut microbiota abundance (family Ruminococcaceae id.2050)	Diabetic nephropathy (more control exclusions)	rs55793120	12	47384118	26.9701	T	C		0.13822	0.0266152	1.44338e-07	0.0615141	-0.00512935	0.0476984	0.914363
1	28	Gut microbiota abundance (family Ruminococcaceae id.2050)	Diabetic nephropathy (more control exclusions)	rs56199908	9	2801371	23.5844	T	C		-0.199327	0.0410444	1.66414e-06	0.0543651	0.0269033	0.0494176	0.586161
1	28	Gut microbiota abundance (family Ruminococcaceae id.2050)	Diabetic nephropathy (more control exclusions)	rs76724913	1	24473669	19.6818	T	G		0.0901053	0.0203104	9.60484e-06	0.0977555	9.05145e-05	0.0382922	0.998114
1	29	Gut microbiota abundance (family Streptococcaceae id.1850)	Diabetic nephropathy (more control exclusions)	rs10028567	4	53657577	24.0794	C	T		-0.0934027	0.0190343	3.72495e-06	0.120614	0.0318423	0.0344509	0.35534
1	29	Gut microbiota abundance (family Streptococcaceae id.1850)	Diabetic nephropathy (more control exclusions)	rs11110281	12	100584014	33.3874	T	C		-0.130554	0.0225943	1.40136e-08	0.0485513	-0.0437039	0.0517617	0.398486
1	29	Gut microbiota abundance (family Streptococcaceae id.1850)	Diabetic nephropathy (more control exclusions)	rs16950051	12	120729505	20.3908	A	G		0.107008	0.0236973	5.33814e-06	0.0654064	0.112882	0.0440328	0.0103595
1	29	Gut microbiota abundance (family Streptococcaceae id.1850)	Diabetic nephropathy (more control exclusions)	rs2370083	14	97526750	20.8624	G	T		-0.0842751	0.0184509	4.25667e-06	0.063694	0.0163605	0.0462787	0.723697
1	29	Gut microbiota abundance (family Streptococcaceae id.1850)	Diabetic nephropathy (more control exclusions)	rs35344081	16	991253	22.0715	G	A		0.0609349	0.0129703	2.63846e-06	0.263359	-0.00146424	0.0254218	0.954069
1	29	Gut microbiota abundance (family Streptococcaceae id.1850)	Diabetic nephropathy (more control exclusions)	rs57646748	4	37452858	19.6117	G	A		-0.088021	0.019876	7.88352e-06	0.0387265	0.080526	0.0584732	0.168468
1	29	Gut microbiota abundance (family Streptococcaceae id.1850)	Diabetic nephropathy (more control exclusions)	rs77968078	1	240441766	19.5148	G	A		-0.0993013	0.0224788	7.93341e-06	0.06012	0.00828809	0.047021	0.860087
1	29	Gut microbiota abundance (family Streptococcaceae id.1850)	Diabetic nephropathy (more control exclusions)	rs7916711	10	28588269	19.8391	A	G		0.0959639	0.021545	6.32732e-06	0.138813	0.0153495	0.0325092	0.636813
1	29	Gut microbiota abundance (family Streptococcaceae id.1850)	Diabetic nephropathy (more control exclusions)	rs957755	7	46778653	20.2683	T	G		-0.0642449	0.0142702	7.41515e-06	0.139849	-0.0398666	0.0323609	0.217974
1	30	Gut microbiota abundance (family Veillonellaceae id.2172)	Diabetic nephropathy (more control exclusions)	rs111810795	14	102897930	23.059	C	T		-0.0867108	0.0180573	1.72926e-06	0.0980153	-0.00455102	0.0379924	0.904651
1	30	Gut microbiota abundance (family Veillonellaceae id.2172)	Diabetic nephropathy (more control exclusions)	rs114889439	13	61597625	22.1597	A	G		-0.253809	0.0539169	6.19028e-06	0.0341791	-0.112025	0.0614283	0.0682025
1	30	Gut microbiota abundance (family Veillonellaceae id.2172)	Diabetic nephropathy (more control exclusions)	rs12186441	5	132646303	21.0096	G	A		0.208096	0.0453999	4.52856e-06	0.0423634	-0.00848078	0.0551914	0.877877
1	30	Gut microbiota abundance (family Veillonellaceae id.2172)	Diabetic nephropathy (more control exclusions)	rs12741784	1	50088819	27.1508	C	T		-0.0621452	0.0119266	1.28493e-07	0.257196	-0.0217336	0.0256531	0.396876
1	30	Gut microbiota abundance (family Veillonellaceae id.2172)	Diabetic nephropathy (more control exclusions)	rs1442060	4	46366067	21.0166	A	G		0.0514024	0.0112125	4.50671e-06	0.459036	-0.0283454	0.0226685	0.211142
1	30	Gut microbiota abundance (family Veillonellaceae id.2172)	Diabetic nephropathy (more control exclusions)	rs1693340	18	30208691	20.147	T	C		0.0818934	0.018245	9.25273e-06	0.072451	-0.0131142	0.0437585	0.764409
1	30	Gut microbiota abundance (family Veillonellaceae id.2172)	Diabetic nephropathy (more control exclusions)	rs2175069	4	23317124	21.0222	G	A		0.0526752	0.0114886	4.63554e-06	0.626783	0.0204631	0.0232088	0.377941
1	30	Gut microbiota abundance (family Veillonellaceae id.2172)	Diabetic nephropathy (more control exclusions)	rs2561116	5	38348199	19.9603	T	G		-0.083617	0.0187159	7.88515e-06	0.0586218	-0.0350143	0.0482978	0.468472
1	30	Gut microbiota abundance (family Veillonellaceae id.2172)	Diabetic nephropathy (more control exclusions)	rs2585520	13	78785141	20.387	G	T		-0.0904972	0.0200428	5.26926e-06	0.0386545	0.0178587	0.0579535	0.757963
1	30	Gut microbiota abundance (family Veillonellaceae id.2172)	Diabetic nephropathy (more control exclusions)	rs4263802	8	138319508	19.6496	A	G		-0.050942	0.0114921	7.45006e-06	0.670184	0.000201801	0.0238978	0.993262
1	30	Gut microbiota abundance (family Veillonellaceae id.2172)	Diabetic nephropathy (more control exclusions)	rs4461038	15	78546996	21.5792	G	A		0.0554965	0.0119467	3.73474e-06	0.708816	0.0078579	0.0247834	0.751196
1	30	Gut microbiota abundance (family Veillonellaceae id.2172)	Diabetic nephropathy (more control exclusions)	rs4797169	18	462180	20.9906	T	C		0.0587799	0.0128297	4.49345e-06	0.237962	0.0112855	0.0264214	0.66928
1	30	Gut microbiota abundance (family Veillonellaceae id.2172)	Diabetic nephropathy (more control exclusions)	rs61264131	6	139188534	18.9897	A	C		0.202367	0.0464388	6.74544e-06	0.0962266	0.0553833	0.0382006	0.147114
1	30	Gut microbiota abundance (family Veillonellaceae id.2172)	Diabetic nephropathy (more control exclusions)	rs6692542	1	244391618	20.4219	G	A		-0.0534397	0.0118254	8.67981e-06	0.631661	-0.0189978	0.0235313	0.419469
1	30	Gut microbiota abundance (family Veillonellaceae id.2172)	Diabetic nephropathy (more control exclusions)	rs6909981	6	75534152	20.2979	C	T		-0.0638696	0.0141765	5.47621e-06	0.12295	0.0453898	0.0339686	0.181474
1	30	Gut microbiota abundance (family Veillonellaceae id.2172)	Diabetic nephropathy (more control exclusions)	rs79535861	13	38326692	23.646	A	C		0.100666	0.0207016	1.57688e-06	0.0906988	0.0991479	0.0393094	0.0116611
1	30	Gut microbiota abundance (family Veillonellaceae id.2172)	Diabetic nephropathy (more control exclusions)	rs9345168	6	92380922	20.2074	A	C		-0.0509102	0.0113253	8.48887e-06	0.558076	0.0328321	0.0225681	0.145724
1	31	Gut microbiota abundance (family Verrucomicrobiaceae id.4036)	Diabetic nephropathy (more control exclusions)	rs111862613	12	130309670	21.2552	T	C		0.0907065	0.0196746	3.7313e-06	0.175104	0.0465871	0.0301662	0.122504
1	31	Gut microbiota abundance (family Verrucomicrobiaceae id.4036)	Diabetic nephropathy (more control exclusions)	rs117107102	18	49473635	22.4935	A	G		0.204683	0.0431572	2.91823e-06	0.0465538	-0.00819176	0.0534736	0.878246
1	31	Gut microbiota abundance (family Verrucomicrobiaceae id.4036)	Diabetic nephropathy (more control exclusions)	rs11729256	4	95027272	24.9277	T	C		0.0749798	0.0150177	6.73085e-07	0.169993	0.0307179	0.0299945	0.30578
1	31	Gut microbiota abundance (family Verrucomicrobiaceae id.4036)	Diabetic nephropathy (more control exclusions)	rs12908520	15	97570657	22.3534	G	A		0.0619104	0.0130946	2.15139e-06	0.427643	0.0141422	0.0226745	0.532822
1	31	Gut microbiota abundance (family Verrucomicrobiaceae id.4036)	Diabetic nephropathy (more control exclusions)	rs2602429	16	81063149	22.7814	T	C		-0.0745516	0.0156195	2.69942e-06	0.739674	-0.0478029	0.0257148	0.0630318
1	31	Gut microbiota abundance (family Verrucomicrobiaceae id.4036)	Diabetic nephropathy (more control exclusions)	rs4242783	10	5064327	21.6991	A	G		-0.0687992	0.0147694	2.75442e-06	0.717211	-0.0611826	0.0250924	0.0147567
1	31	Gut microbiota abundance (family Verrucomicrobiaceae id.4036)	Diabetic nephropathy (more control exclusions)	rs4936098	11	130280667	22.775	G	A		-0.0648691	0.0135928	1.1293e-06	0.652403	-0.0418097	0.0235929	0.076373
1	31	Gut microbiota abundance (family Verrucomicrobiaceae id.4036)	Diabetic nephropathy (more control exclusions)	rs61779207	1	41074472	20.4588	G	A		-0.0758811	0.0167762	6.63025e-06	0.22296	-0.0139326	0.0272469	0.609108
1	31	Gut microbiota abundance (family Verrucomicrobiaceae id.4036)	Diabetic nephropathy (more control exclusions)	rs74542928	4	100544188	22.4917	T	C		0.112124	0.0236422	1.64611e-06	0.0478516	0.0642098	0.0523867	0.220315
1	31	Gut microbiota abundance (family Verrucomicrobiaceae id.4036)	Diabetic nephropathy (more control exclusions)	rs9349825	6	56341481	22.9188	A	G		-0.0704354	0.0147128	2.51287e-06	0.189909	0.0273913	0.0286732	0.339428
1	31	Gut microbiota abundance (family Verrucomicrobiaceae id.4036)	Diabetic nephropathy (more control exclusions)	rs941682	20	31867840	19.2959	G	A		-0.0631526	0.0143767	9.5812e-06	0.273875	-0.0189144	0.0251219	0.451506
1	32	Gut microbiota abundance (family Victivallaceae id.2255)	Diabetic nephropathy (more control exclusions)	rs11671100	19	711637	20.9701	A	C		-0.160034	0.0349472	4.08037e-06	0.205116	-0.00323838	0.027928	0.907689
1	32	Gut microbiota abundance (family Victivallaceae id.2255)	Diabetic nephropathy (more control exclusions)	rs11764871	7	146808977	24.5418	G	T		0.127099	0.025656	7.4929e-07	0.305242	-0.00200801	0.0244441	0.93453
1	32	Gut microbiota abundance (family Victivallaceae id.2255)	Diabetic nephropathy (more control exclusions)	rs2944282	7	57589803	23.349	T	C		-0.124197	0.0257026	1.56603e-06	0.278918	0.0572018	0.0251236	0.0227971
1	32	Gut microbiota abundance (family Victivallaceae id.2255)	Diabetic nephropathy (more control exclusions)	rs4396289	11	9316730	28.0899	C	T		-0.152918	0.0288525	1.53784e-07	0.129798	0.0182874	0.033211	0.581879
1	32	Gut microbiota abundance (family Victivallaceae id.2255)	Diabetic nephropathy (more control exclusions)	rs4764863	12	102514184	19.6494	G	A		0.0998232	0.0225194	9.12326e-06	0.551231	0.00712153	0.0226328	0.753023
1	32	Gut microbiota abundance (family Victivallaceae id.2255)	Diabetic nephropathy (more control exclusions)	rs61702987	2	31211657	23.5217	T	C		0.145501	0.0300007	3.07921e-06	0.109932	-0.000892671	0.0360666	0.980254
1	32	Gut microbiota abundance (family Victivallaceae id.2255)	Diabetic nephropathy (more control exclusions)	rs62570196	9	111086170	25.9534	C	T		-0.246101	0.0483077	2.69855e-07	0.0423702	0.044277	0.0557232	0.426853
1	32	Gut microbiota abundance (family Victivallaceae id.2255)	Diabetic nephropathy (more control exclusions)	rs72960925	2	60502433	22.4211	T	C		-0.193159	0.0407931	1.20326e-06	0.120968	-0.00027221	0.0344346	0.993693
1	32	Gut microbiota abundance (family Victivallaceae id.2255)	Diabetic nephropathy (more control exclusions)	rs7627405	3	9968555	19.8093	C	T		-0.134158	0.0301427	8.19426e-06	0.203974	0.0408267	0.0283166	0.149362
1	33	Gut microbiota abundance (genus Actinomyces id.423)	Diabetic nephropathy (more control exclusions)	rs2715439	15	99492313	20.5231	T	C		-0.0746684	0.0164822	6.27004e-06	0.529944	0.0137119	0.0225275	0.542741
1	33	Gut microbiota abundance (genus Actinomyces id.423)	Diabetic nephropathy (more control exclusions)	rs34583783	6	67207371	22.2371	G	T		0.126596	0.0268461	4.48528e-06	0.0604096	-0.00123363	0.0472899	0.979188
1	33	Gut microbiota abundance (genus Actinomyces id.423)	Diabetic nephropathy (more control exclusions)	rs35011108	6	133007480	20.6411	A	G		0.232634	0.0512044	6.33826e-06	0.0675053	0.0368529	0.0452086	0.414972
1	33	Gut microbiota abundance (genus Actinomyces id.423)	Diabetic nephropathy (more control exclusions)	rs4073240	6	169224781	20.0639	G	A		0.0749687	0.0167368	7.94273e-06	0.380614	-0.0322004	0.0231586	0.164399
1	33	Gut microbiota abundance (genus Actinomyces id.423)	Diabetic nephropathy (more control exclusions)	rs4146653	10	4782841	21.1594	G	A		0.0985224	0.0214182	4.49645e-06	0.141537	-0.00764888	0.0322513	0.812529
1	33	Gut microbiota abundance (genus Actinomyces id.423)	Diabetic nephropathy (more control exclusions)	rs71315246	3	101352439	19.5656	A	G		-0.0969809	0.021925	9.82969e-06	0.135723	-0.037505	0.0328357	0.25337
1	33	Gut microbiota abundance (genus Actinomyces id.423)	Diabetic nephropathy (more control exclusions)	rs7915461	10	127532121	21.8545	C	T		-0.18776	0.0401636	5.91984e-06	0.931588	0.0228074	0.0452067	0.613901
1	34	Gut microbiota abundance (genus Adlercreutzia id.812)	Diabetic nephropathy (more control exclusions)	rs11604400	11	98386085	19.0603	C	T		-0.102524	0.0234834	9.74473e-06	0.104348	0.0490465	0.0368371	0.183043
1	34	Gut microbiota abundance (genus Adlercreutzia id.812)	Diabetic nephropathy (more control exclusions)	rs13231526	7	48844151	21.1235	C	A		0.143237	0.0311654	4.8136e-06	0.0811204	0.00159697	0.0411798	0.969065
1	34	Gut microbiota abundance (genus Adlercreutzia id.812)	Diabetic nephropathy (more control exclusions)	rs2717140	18	75009770	22.5479	C	T		-0.119225	0.0251081	2.04593e-06	0.0988196	0.0263827	0.0377775	0.484944
1	34	Gut microbiota abundance (genus Adlercreutzia id.812)	Diabetic nephropathy (more control exclusions)	rs55719207	3	105355971	19.5769	G	A		-0.0699243	0.0158036	9.60506e-06	0.400429	-0.0117401	0.0231119	0.611477
1	34	Gut microbiota abundance (genus Adlercreutzia id.812)	Diabetic nephropathy (more control exclusions)	rs9490822	6	123909083	22.2292	C	T		-0.0734512	0.0155789	2.54419e-06	0.451505	-0.00363218	0.0225678	0.872137
1	34	Gut microbiota abundance (genus Adlercreutzia id.812)	Diabetic nephropathy (more control exclusions)	rs9915817	17	48864179	19.8105	C	T		-0.0749219	0.016833	8.21675e-06	0.708591	-0.0129674	0.0249268	0.602912
1	35	Gut microbiota abundance (genus Akkermansia id.4037)	Diabetic nephropathy (more control exclusions)	rs111862613	12	130309670	21.4489	T	C		0.0911199	0.0196748	3.39234e-06	0.175104	0.0465871	0.0301662	0.122504
1	35	Gut microbiota abundance (genus Akkermansia id.4037)	Diabetic nephropathy (more control exclusions)	rs117107102	18	49473635	22.4267	A	G		0.204406	0.0431629	3.01141e-06	0.0465538	-0.00819176	0.0534736	0.878246
1	35	Gut microbiota abundance (genus Akkermansia id.4037)	Diabetic nephropathy (more control exclusions)	rs11729256	4	95027272	24.9702	T	C		0.0750473	0.0150184	6.58385e-07	0.169993	0.0307179	0.0299945	0.30578
1	35	Gut microbiota abundance (genus Akkermansia id.4037)	Diabetic nephropathy (more control exclusions)	rs12908520	15	97570657	22.2508	G	A		0.061772	0.0130954	2.2648e-06	0.427643	0.0141422	0.0226745	0.532822
1	35	Gut microbiota abundance (genus Akkermansia id.4037)	Diabetic nephropathy (more control exclusions)	rs2602429	16	81063149	22.7696	T	C		-0.0745352	0.0156201	2.71569e-06	0.739674	-0.0478029	0.0257148	0.0630318
1	35	Gut microbiota abundance (genus Akkermansia id.4037)	Diabetic nephropathy (more control exclusions)	rs4242783	10	5064327	21.5372	A	G		-0.0685454	0.0147701	2.99799e-06	0.717211	-0.0611826	0.0250924	0.0147567
1	35	Gut microbiota abundance (genus Akkermansia id.4037)	Diabetic nephropathy (more control exclusions)	rs4936098	11	130280667	22.8105	G	A		-0.0649225	0.0135934	1.1036e-06	0.652403	-0.0418097	0.0235929	0.076373
1	35	Gut microbiota abundance (genus Akkermansia id.4037)	Diabetic nephropathy (more control exclusions)	rs61779207	1	41074472	20.5504	G	A		-0.0760539	0.0167769	6.32121e-06	0.22296	-0.0139326	0.0272469	0.609108
1	35	Gut microbiota abundance (genus Akkermansia id.4037)	Diabetic nephropathy (more control exclusions)	rs74542928	4	100544188	22.69	T	C		0.112623	0.0236434	1.4802e-06	0.0478516	0.0642098	0.0523867	0.220315
1	35	Gut microbiota abundance (genus Akkermansia id.4037)	Diabetic nephropathy (more control exclusions)	rs9349825	6	56341481	22.8556	A	G		-0.0703407	0.0147133	2.59884e-06	0.189909	0.0273913	0.0286732	0.339428
1	35	Gut microbiota abundance (genus Akkermansia id.4037)	Diabetic nephropathy (more control exclusions)	rs941682	20	31867840	19.3807	G	A		-0.0632957	0.0143777	9.17128e-06	0.273875	-0.0189144	0.0251219	0.451506
1	36	Gut microbiota abundance (genus Alistipes id.968)	Diabetic nephropathy (more control exclusions)	rs1107244	13	38057357	19.6364	G	A		0.0758558	0.0171182	3.59062e-06	0.077651	0.0223091	0.0420063	0.595356
1	36	Gut microbiota abundance (genus Alistipes id.968)	Diabetic nephropathy (more control exclusions)	rs11769002	7	62443498	23.3681	G	A		-0.0528793	0.0109389	1.44961e-06	0.414672	-0.0266696	0.022856	0.243271
1	36	Gut microbiota abundance (genus Alistipes id.968)	Diabetic nephropathy (more control exclusions)	rs11958296	5	177755179	20.2087	A	G		-0.0981222	0.0218272	9.29566e-06	0.0448101	-0.0167044	0.0540222	0.757159
1	36	Gut microbiota abundance (genus Alistipes id.968)	Diabetic nephropathy (more control exclusions)	rs12990744	2	178000949	20.1555	C	T		-0.0776618	0.0172986	8.20729e-06	0.104386	-0.00431207	0.0365983	0.906209
1	36	Gut microbiota abundance (genus Alistipes id.968)	Diabetic nephropathy (more control exclusions)	rs1689282	9	14080129	20.8325	A	C		-0.0520061	0.0113942	5.27582e-06	0.322978	-0.003543	0.0240021	0.882649
1	36	Gut microbiota abundance (genus Alistipes id.968)	Diabetic nephropathy (more control exclusions)	rs2290844	10	127787142	18.0418	C	T		0.0813969	0.0191632	9.10144e-06	0.112437	-0.0245672	0.036193	0.497275
1	36	Gut microbiota abundance (genus Alistipes id.968)	Diabetic nephropathy (more control exclusions)	rs2450745	8	144428720	19.0067	A	C		-0.080524	0.0184702	7.11836e-06	0.0697103	0.0322021	0.0437804	0.462013
1	36	Gut microbiota abundance (genus Alistipes id.968)	Diabetic nephropathy (more control exclusions)	rs2875322	11	130887552	19.5374	C	T		0.0580945	0.0131432	8.77708e-06	0.829911	0.0228538	0.0299643	0.445643
1	36	Gut microbiota abundance (genus Alistipes id.968)	Diabetic nephropathy (more control exclusions)	rs34417064	17	52776479	20.3439	A	G		-0.048202	0.0106868	7.00745e-06	0.452044	-0.0452496	0.0226084	0.045344
1	36	Gut microbiota abundance (genus Alistipes id.968)	Diabetic nephropathy (more control exclusions)	rs4810359	20	41191335	19.9268	A	G		-0.0652428	0.0146155	7.4967e-06	0.122994	0.0125522	0.0341638	0.713311
1	36	Gut microbiota abundance (genus Alistipes id.968)	Diabetic nephropathy (more control exclusions)	rs7129639	11	17511427	22.9483	A	C		0.0524955	0.0109584	1.78423e-06	0.665753	0.0508895	0.0239103	0.0333081
1	37	Gut microbiota abundance (genus Allisonella id.2174)	Diabetic nephropathy (more control exclusions)	rs35778461	9	100150556	24.3601	C	T		0.146679	0.0297186	1.20629e-06	0.227993	0.014082	0.0267365	0.598406
1	37	Gut microbiota abundance (genus Allisonella id.2174)	Diabetic nephropathy (more control exclusions)	rs594561	11	88632972	19.885	T	C		-0.112231	0.0251681	9.41109e-06	0.487172	-0.0153684	0.022467	0.493949
1	37	Gut microbiota abundance (genus Allisonella id.2174)	Diabetic nephropathy (more control exclusions)	rs602075	9	79110160	32.3741	G	A		-0.168974	0.0296976	3.56574e-08	0.736113	0.0114495	0.0254598	0.652919
1	37	Gut microbiota abundance (genus Allisonella id.2174)	Diabetic nephropathy (more control exclusions)	rs6742198	2	33607071	22.2103	A	G		-0.149152	0.0316484	3.34511e-06	0.757652	0.00641192	0.0264247	0.808278
1	37	Gut microbiota abundance (genus Allisonella id.2174)	Diabetic nephropathy (more control exclusions)	rs76904847	7	137968010	19.6729	G	A		0.148523	0.0334857	6.08751e-06	0.176327	0.0599011	0.0296865	0.0436134
1	37	Gut microbiota abundance (genus Allisonella id.2174)	Diabetic nephropathy (more control exclusions)	rs7898615	10	122413451	20.2144	T	G		0.167966	0.0373586	8.87279e-06	0.136578	0.0821438	0.0329796	0.0127474
1	38	Gut microbiota abundance (genus Alloprevotella id.961)	Diabetic nephropathy (more control exclusions)	rs2154444	21	36053643	20.0181	G	T		-0.138234	0.0308961	8.36758e-06	0.735144	-0.0316888	0.0254293	0.212709
1	38	Gut microbiota abundance (genus Alloprevotella id.961)	Diabetic nephropathy (more control exclusions)	rs34619204	21	40993008	20.5281	G	A		-0.156037	0.0344392	8.84199e-06	0.172708	0.0312203	0.0296909	0.293024
1	38	Gut microbiota abundance (genus Alloprevotella id.961)	Diabetic nephropathy (more control exclusions)	rs4364940	1	234126516	20.067	A	G		0.126418	0.0282207	8.58361e-06	0.305349	-0.00760807	0.024233	0.753555
1	38	Gut microbiota abundance (genus Alloprevotella id.961)	Diabetic nephropathy (more control exclusions)	rs4680035	3	152805600	21.2501	G	A		0.119599	0.0259446	4.99057e-06	0.385017	0.0464048	0.0230873	0.0444334
1	38	Gut microbiota abundance (genus Alloprevotella id.961)	Diabetic nephropathy (more control exclusions)	rs58212166	4	189076705	20.2275	A	G		-0.161506	0.0359102	7.93615e-06	0.18344	0.0235816	0.0291268	0.418159
1	39	Gut microbiota abundance (genus Anaerofilum id.2053)	Diabetic nephropathy (more control exclusions)	rs10794359	11	1051715	22.5944	C	T		0.0953524	0.02006	2.23496e-06	0.534756	-0.00488922	0.0227876	0.830114
1	39	Gut microbiota abundance (genus Anaerofilum id.2053)	Diabetic nephropathy (more control exclusions)	rs1563175	2	3838940	20.8838	A	C		0.0923834	0.0202157	5.53847e-06	0.457609	0.0315061	0.0225206	0.161816
1	39	Gut microbiota abundance (genus Anaerofilum id.2053)	Diabetic nephropathy (more control exclusions)	rs17012738	2	76698142	20.3554	T	G		0.0903417	0.0200239	7.24169e-06	0.490866	0.0175546	0.0224248	0.433732
1	39	Gut microbiota abundance (genus Anaerofilum id.2053)	Diabetic nephropathy (more control exclusions)	rs17096874	14	30991358	22.0708	C	T		-0.126337	0.0268919	2.86029e-06	0.21079	0.0118494	0.0275625	0.667261
1	39	Gut microbiota abundance (genus Anaerofilum id.2053)	Diabetic nephropathy (more control exclusions)	rs4244069	12	67167461	20.197	A	G		0.146775	0.0326594	9.81206e-06	0.873095	-0.00174129	0.0339561	0.959102
1	39	Gut microbiota abundance (genus Anaerofilum id.2053)	Diabetic nephropathy (more control exclusions)	rs4506496	1	247145690	23.4553	A	G		-0.10309	0.0212861	1.48659e-06	0.705111	-0.02396	0.024696	0.331948
1	39	Gut microbiota abundance (genus Anaerofilum id.2053)	Diabetic nephropathy (more control exclusions)	rs712981	3	129686434	24.6606	A	C		0.10076	0.0202902	6.83109e-07	0.38354	0.0224655	0.0231439	0.331703
1	39	Gut microbiota abundance (genus Anaerofilum id.2053)	Diabetic nephropathy (more control exclusions)	rs79598899	2	191139151	26.1161	C	T		0.182586	0.0357284	3.74731e-07	0.0463276	0.0680354	0.0532464	0.201339
1	39	Gut microbiota abundance (genus Anaerofilum id.2053)	Diabetic nephropathy (more control exclusions)	rs816292	12	117811409	26.288	T	C		-0.113003	0.02204	2.6404e-07	0.29501	0.0167259	0.0248572	0.501025
1	39	Gut microbiota abundance (genus Anaerofilum id.2053)	Diabetic nephropathy (more control exclusions)	rs9299345	9	104339812	20.3491	T	C		-0.1364	0.0302372	8.04304e-06	0.0957228	-0.016599	0.0381707	0.663662
1	40	Gut microbiota abundance (genus Anaerostipes id.1991)	Diabetic nephropathy (more control exclusions)	rs2396460	2	228018671	21.8969	C	T		0.0512653	0.0109555	2.91092e-06	0.514611	0.0409726	0.0225712	0.0694848
1	40	Gut microbiota abundance (genus Anaerostipes id.1991)	Diabetic nephropathy (more control exclusions)	rs2804244	10	117383184	22.8821	G	A		0.053089	0.0110983	2.04052e-06	0.617309	0.00447286	0.023128	0.846649
1	40	Gut microbiota abundance (genus Anaerostipes id.1991)	Diabetic nephropathy (more control exclusions)	rs3900776	9	13525082	21.6747	G	A		-0.110013	0.0236302	2.74764e-06	0.0280346	-0.0541564	0.0683902	0.428435
1	40	Gut microbiota abundance (genus Anaerostipes id.1991)	Diabetic nephropathy (more control exclusions)	rs60983350	17	2850737	21.4495	G	A		-0.0539901	0.0116575	4.42059e-06	0.363076	0.00590424	0.0239795	0.805512
1	40	Gut microbiota abundance (genus Anaerostipes id.1991)	Diabetic nephropathy (more control exclusions)	rs62157625	2	142774333	22.7872	T	C		0.088573	0.0185548	1.44907e-06	0.123934	0.0520316	0.0346471	0.133159
1	40	Gut microbiota abundance (genus Anaerostipes id.1991)	Diabetic nephropathy (more control exclusions)	rs6726833	2	39351569	21.4632	C	A		-0.0877497	0.0189408	3.32216e-06	0.0794635	-0.0233439	0.0415539	0.57427
1	40	Gut microbiota abundance (genus Anaerostipes id.1991)	Diabetic nephropathy (more control exclusions)	rs6854026	4	169690814	21.7321	C	T		0.0508482	0.0109075	3.1958e-06	0.438617	0.00152668	0.0226991	0.946377
1	40	Gut microbiota abundance (genus Anaerostipes id.1991)	Diabetic nephropathy (more control exclusions)	rs7193624	16	77574020	24.8031	T	C		-0.0750642	0.0150723	5.35476e-07	0.917338	0.00634497	0.0409375	0.876828
1	40	Gut microbiota abundance (genus Anaerostipes id.1991)	Diabetic nephropathy (more control exclusions)	rs78735375	19	1497547	20.2624	A	C		-0.137429	0.0305304	5.33384e-06	0.0401833	0.0639915	0.0564249	0.256752
1	40	Gut microbiota abundance (genus Anaerostipes id.1991)	Diabetic nephropathy (more control exclusions)	rs882172	3	171100675	20.1387	A	G		-0.0495172	0.0110342	9.89327e-06	0.432285	-0.026042	0.0228915	0.255275
1	41	Gut microbiota abundance (genus Anaerotruncus id.2054)	Diabetic nephropathy (more control exclusions)	rs10150232	14	30418008	20.6222	A	G		0.0567088	0.0124877	6.67667e-06	0.199732	-0.0476616	0.0281142	0.0900223
1	41	Gut microbiota abundance (genus Anaerotruncus id.2054)	Diabetic nephropathy (more control exclusions)	rs11018566	11	89040226	18.2724	A	G		-0.156465	0.0366032	6.13705e-06	0.0534	0.0526315	0.0504062	0.296418
1	41	Gut microbiota abundance (genus Anaerotruncus id.2054)	Diabetic nephropathy (more control exclusions)	rs115414803	4	88163243	20.6689	A	C		-0.144356	0.0317524	6.83471e-06	0.0622772	0.0309323	0.0468561	0.509155
1	41	Gut microbiota abundance (genus Anaerotruncus id.2054)	Diabetic nephropathy (more control exclusions)	rs1272208	9	78630894	22.2014	T	G		0.0611743	0.0129831	4.27986e-06	0.761633	-0.0271976	0.0264159	0.303201
1	41	Gut microbiota abundance (genus Anaerotruncus id.2054)	Diabetic nephropathy (more control exclusions)	rs1431492	3	150855371	20.0749	C	T		-0.0654996	0.0146188	7.35563e-06	0.15758	0.0140115	0.0309384	0.650633
1	41	Gut microbiota abundance (genus Anaerotruncus id.2054)	Diabetic nephropathy (more control exclusions)	rs17734739	2	211663702	19.6028	T	C		0.0660052	0.014908	7.4278e-06	0.140956	-0.0160131	0.0323728	0.62085
1	41	Gut microbiota abundance (genus Anaerotruncus id.2054)	Diabetic nephropathy (more control exclusions)	rs34449434	12	76523655	19.2078	A	C		-0.0497004	0.0113402	9.85054e-06	0.394074	-0.00565427	0.0235529	0.810278
1	41	Gut microbiota abundance (genus Anaerotruncus id.2054)	Diabetic nephropathy (more control exclusions)	rs4669806	2	12200752	21.9616	G	T		0.0576389	0.0122994	2.42058e-06	0.213023	0.0180762	0.0274023	0.509473
1	41	Gut microbiota abundance (genus Anaerotruncus id.2054)	Diabetic nephropathy (more control exclusions)	rs6494922	15	33459867	19.9375	A	G		0.0903106	0.0202257	6.62369e-06	0.0542002	-0.0228755	0.0497233	0.645476
1	41	Gut microbiota abundance (genus Anaerotruncus id.2054)	Diabetic nephropathy (more control exclusions)	rs6563550	13	38058413	24.6285	T	C		0.0877135	0.0176745	2.34515e-07	0.0776426	0.0223535	0.0420059	0.594621
1	41	Gut microbiota abundance (genus Anaerotruncus id.2054)	Diabetic nephropathy (more control exclusions)	rs7155595	14	77502546	20.5747	C	A		0.0539336	0.0118903	7.54988e-06	0.30242	0.0048965	0.0245347	0.841813
1	41	Gut microbiota abundance (genus Anaerotruncus id.2054)	Diabetic nephropathy (more control exclusions)	rs8005030	14	30607199	22.1325	C	T		0.0554447	0.0117854	2.28297e-06	0.331803	0.00385398	0.0238409	0.871578
1	41	Gut microbiota abundance (genus Anaerotruncus id.2054)	Diabetic nephropathy (more control exclusions)	rs9347879	6	165015261	20.9877	T	C		0.050618	0.011049	4.22328e-06	0.488773	8.44747e-05	0.0224387	0.996996
1	42	Gut microbiota abundance (genus Bacteroides id.918)	Diabetic nephropathy (more control exclusions)	rs11585893	1	10644351	25.1751	A	G		-0.0740746	0.0147633	1.79511e-06	0.246731	-0.00730718	0.0262483	0.780716
1	42	Gut microbiota abundance (genus Bacteroides id.918)	Diabetic nephropathy (more control exclusions)	rs13207588	6	41519430	20.3649	A	G		-0.059205	0.0131195	7.48497e-06	0.196213	0.0448911	0.0285238	0.115531
1	42	Gut microbiota abundance (genus Bacteroides id.918)	Diabetic nephropathy (more control exclusions)	rs1340391	1	102960989	20.04	T	C		-0.0592004	0.0132244	6.73008e-06	0.134943	-0.0262533	0.0327276	0.422451
1	42	Gut microbiota abundance (genus Bacteroides id.918)	Diabetic nephropathy (more control exclusions)	rs17619981	19	24342250	22.1941	T	G		0.0880978	0.0187002	2.68683e-06	0.135044	-0.020142	0.0327955	0.539103
1	42	Gut microbiota abundance (genus Bacteroides id.918)	Diabetic nephropathy (more control exclusions)	rs2023437	14	22045949	21.7796	T	C		-0.0782325	0.0167634	5.01822e-06	0.124019	0.0841074	0.0342362	0.014023
1	42	Gut microbiota abundance (genus Bacteroides id.918)	Diabetic nephropathy (more control exclusions)	rs66710942	3	77215327	20.6444	T	C		-0.0488038	0.0107412	5.8626e-06	0.475313	0.0315162	0.0224972	0.161245
1	42	Gut microbiota abundance (genus Bacteroides id.918)	Diabetic nephropathy (more control exclusions)	rs6795673	3	10593224	26.1833	C	T		0.0538565	0.0105251	3.37909e-07	0.477697	-0.030797	0.0224889	0.170865
1	42	Gut microbiota abundance (genus Bacteroides id.918)	Diabetic nephropathy (more control exclusions)	rs9507307	13	24910476	21.9123	C	T		0.0604456	0.0129128	2.12711e-06	0.243462	0.000289346	0.0262127	0.991193
1	43	Gut microbiota abundance (genus Barnesiella id.944)	Diabetic nephropathy (more control exclusions)	rs11155559	6	148601905	20.1529	T	C		0.0956023	0.0212961	8.91908e-06	0.0920505	-0.0200015	0.0386815	0.6051
1	43	Gut microbiota abundance (genus Barnesiella id.944)	Diabetic nephropathy (more control exclusions)	rs12909713	15	87145913	21.048	C	T		-0.0550716	0.0120039	4.94527e-06	0.488834	-0.0149447	0.0224575	0.50575
1	43	Gut microbiota abundance (genus Barnesiella id.944)	Diabetic nephropathy (more control exclusions)	rs13242616	7	122021518	22.4593	C	T		0.0583747	0.0123176	2.29018e-06	0.679288	0.0262857	0.0242858	0.279098
1	43	Gut microbiota abundance (genus Barnesiella id.944)	Diabetic nephropathy (more control exclusions)	rs199035	6	23435415	21.8418	G	A		0.0559495	0.0119716	3.00296e-06	0.555188	0.00554693	0.02265	0.806536
1	43	Gut microbiota abundance (genus Barnesiella id.944)	Diabetic nephropathy (more control exclusions)	rs2276875	4	5730954	24.9635	A	G		-0.0697176	0.0139537	4.65029e-07	0.261009	0.0294462	0.0259007	0.255586
1	43	Gut microbiota abundance (genus Barnesiella id.944)	Diabetic nephropathy (more control exclusions)	rs2428166	6	110831148	24.1781	G	A		-0.165859	0.0337309	8.50883e-07	0.0140167	-0.126088	0.0952885	0.185762
1	43	Gut microbiota abundance (genus Barnesiella id.944)	Diabetic nephropathy (more control exclusions)	rs35177866	3	181589155	23.2671	A	G		0.0917125	0.0190133	2.94761e-06	0.0775692	-0.0264343	0.0427561	0.536405
1	43	Gut microbiota abundance (genus Barnesiella id.944)	Diabetic nephropathy (more control exclusions)	rs62251337	3	44327429	21.3849	G	A		0.0690763	0.0149374	4.2416e-06	0.858124	-0.0416029	0.0322168	0.196584
1	43	Gut microbiota abundance (genus Barnesiella id.944)	Diabetic nephropathy (more control exclusions)	rs72684847	4	102616869	20.2947	T	C		-0.114369	0.0253873	6.76176e-06	0.0758623	-0.0116345	0.0423636	0.783597
1	43	Gut microbiota abundance (genus Barnesiella id.944)	Diabetic nephropathy (more control exclusions)	rs76181748	8	105458416	20.5753	C	T		-0.0778559	0.017164	6.77657e-06	0.230696	-0.0154777	0.0268299	0.564018
1	43	Gut microbiota abundance (genus Barnesiella id.944)	Diabetic nephropathy (more control exclusions)	rs77455852	5	54107036	20.7726	T	G		-0.0891491	0.0195601	3.16352e-06	0.150772	-0.0287505	0.0320595	0.369833
1	43	Gut microbiota abundance (genus Barnesiella id.944)	Diabetic nephropathy (more control exclusions)	rs79795328	4	114546595	21.5274	A	G		-0.0818645	0.0176441	4.23302e-06	0.138941	-0.0525313	0.0325822	0.106903
1	44	Gut microbiota abundance (genus Bifidobacterium id.436)	Diabetic nephropathy (more control exclusions)	rs12022129	1	207003374	19.8722	A	G		-0.0619356	0.0138937	7.9965e-06	0.724935	-0.0135943	0.0251807	0.589284
1	44	Gut microbiota abundance (genus Bifidobacterium id.436)	Diabetic nephropathy (more control exclusions)	rs2491158	10	126089703	19.8794	A	G		-0.0712624	0.015983	8.04711e-06	0.866831	-0.0101314	0.0330189	0.758967
1	44	Gut microbiota abundance (genus Bifidobacterium id.436)	Diabetic nephropathy (more control exclusions)	rs2686790	7	48090746	20.0648	C	T		-0.070741	0.0157926	7.49894e-06	0.852417	-0.0306281	0.0314859	0.330675
1	44	Gut microbiota abundance (genus Bifidobacterium id.436)	Diabetic nephropathy (more control exclusions)	rs4957061	5	521096	20.6969	T	C		0.0534239	0.0117431	5.77936e-06	0.422504	0.0511799	0.0229337	0.0256383
1	44	Gut microbiota abundance (genus Bifidobacterium id.436)	Diabetic nephropathy (more control exclusions)	rs55888705	4	1517826	20.3388	A	G		0.0546319	0.0121139	6.67022e-06	0.280771	0.0342378	0.0249245	0.169547
1	44	Gut microbiota abundance (genus Bifidobacterium id.436)	Diabetic nephropathy (more control exclusions)	rs62181700	2	189805784	22.6654	G	A		-0.0624643	0.0131205	2.17245e-06	0.246846	0.00475222	0.0261039	0.855543
1	44	Gut microbiota abundance (genus Bifidobacterium id.436)	Diabetic nephropathy (more control exclusions)	rs7322849	13	112859829	31.0349	T	C		0.112428	0.0201813	1.08368e-08	0.091223	0.0200212	0.0391522	0.609094
1	44	Gut microbiota abundance (genus Bifidobacterium id.436)	Diabetic nephropathy (more control exclusions)	rs75344046	21	31861790	21.088	C	T		0.232354	0.0505979	4.86351e-06	0.0470175	0.0399359	0.0530771	0.451802
1	44	Gut microbiota abundance (genus Bifidobacterium id.436)	Diabetic nephropathy (more control exclusions)	rs857444	6	14617591	21.2076	C	T		0.0558234	0.0121219	3.571e-06	0.369778	-0.0138844	0.0232863	0.551009
1	45	Gut microbiota abundance (genus Bilophila id.3170)	Diabetic nephropathy (more control exclusions)	rs11069458	13	102402685	19.2928	C	T		0.0680947	0.015503	7.71543e-06	0.814303	0.0116329	0.0290588	0.68892
1	45	Gut microbiota abundance (genus Bilophila id.3170)	Diabetic nephropathy (more control exclusions)	rs1241171	1	103299921	21.2811	G	A		-0.0692654	0.0150148	4.24033e-06	0.143927	0.00451501	0.0319473	0.887612
1	45	Gut microbiota abundance (genus Bilophila id.3170)	Diabetic nephropathy (more control exclusions)	rs1571225	9	4940871	23.4835	T	C		-0.0826826	0.0170621	1.1229e-06	0.834692	-0.0134647	0.030169	0.655372
1	45	Gut microbiota abundance (genus Bilophila id.3170)	Diabetic nephropathy (more control exclusions)	rs2728491	7	47211732	20.2412	T	G		0.0627416	0.0139456	6.33257e-06	0.761691	0.0380944	0.0263222	0.147832
1	45	Gut microbiota abundance (genus Bilophila id.3170)	Diabetic nephropathy (more control exclusions)	rs3827020	20	61980991	22.7658	C	T		0.0766479	0.0160642	1.78875e-06	0.19565	0.0200228	0.0284275	0.481216
1	45	Gut microbiota abundance (genus Bilophila id.3170)	Diabetic nephropathy (more control exclusions)	rs4798126	18	3765773	19.0326	G	A		0.073288	0.016799	7.14661e-06	0.196706	-0.0381187	0.0284381	0.180111
1	45	Gut microbiota abundance (genus Bilophila id.3170)	Diabetic nephropathy (more control exclusions)	rs542415	15	50011554	21.1474	T	C		-0.0613623	0.0133436	4.70945e-06	0.391567	-0.0515274	0.0231162	0.0258101
1	45	Gut microbiota abundance (genus Bilophila id.3170)	Diabetic nephropathy (more control exclusions)	rs60178956	8	90878338	19.5023	G	A		-0.0624818	0.0141485	8.0562e-06	0.227596	-0.00697176	0.0267701	0.794532
1	45	Gut microbiota abundance (genus Bilophila id.3170)	Diabetic nephropathy (more control exclusions)	rs6793291	3	194419531	21.765	A	C		-0.112729	0.0241633	3.11322e-06	0.94777	0.0137059	0.0508312	0.787441
1	45	Gut microbiota abundance (genus Bilophila id.3170)	Diabetic nephropathy (more control exclusions)	rs72676854	8	109990939	21.0069	T	C		0.123209	0.026882	5.62264e-06	0.0520419	0.0104003	0.0515672	0.840164
1	45	Gut microbiota abundance (genus Bilophila id.3170)	Diabetic nephropathy (more control exclusions)	rs7802841	7	138583840	23.6811	A	C		-0.0670097	0.0137701	1.76954e-06	0.697366	-0.0179483	0.0245252	0.464273
1	45	Gut microbiota abundance (genus Bilophila id.3170)	Diabetic nephropathy (more control exclusions)	rs9899990	17	9121579	19.2832	A	G		-0.102702	0.0233878	9.06692e-06	0.0846847	0.038155	0.0408439	0.350218
1	46	Gut microbiota abundance (genus Blautia id.1992)	Diabetic nephropathy (more control exclusions)	rs115043014	1	175757311	22.0564	G	A		-0.206605	0.043992	5.18597e-06	0.0170965	0.180844	0.0851107	0.0336024
1	46	Gut microbiota abundance (genus Blautia id.1992)	Diabetic nephropathy (more control exclusions)	rs2788271	1	219117743	18.592	G	T		0.0575596	0.0133492	7.16391e-06	0.827755	-0.00865339	0.0298057	0.771566
1	47	Gut microbiota abundance (genus Butyricicoccus id.2055)	Diabetic nephropathy (more control exclusions)	rs10084203	2	191304149	19.7912	G	A		-0.0549699	0.0123563	8.58638e-06	0.869987	0.0470324	0.0333468	0.15842
1	47	Gut microbiota abundance (genus Butyricicoccus id.2055)	Diabetic nephropathy (more control exclusions)	rs12034718	1	67379595	19.6426	G	A		-0.0701199	0.0158213	9.57679e-06	0.776452	-0.0310818	0.0269574	0.248912
1	47	Gut microbiota abundance (genus Butyricicoccus id.2055)	Diabetic nephropathy (more control exclusions)	rs12585793	13	27018240	21.5578	T	C		-0.262206	0.0564729	5.79189e-06	0.028457	0.024009	0.0683562	0.725412
1	47	Gut microbiota abundance (genus Butyricicoccus id.2055)	Diabetic nephropathy (more control exclusions)	rs2017189	4	7460153	21.1477	T	G		0.0506956	0.011024	3.87258e-06	0.528746	0.00167883	0.022503	0.940529
1	47	Gut microbiota abundance (genus Butyricicoccus id.2055)	Diabetic nephropathy (more control exclusions)	rs4962426	10	126908208	20.4032	T	G		-0.0614216	0.0135979	7.38482e-06	0.804286	-0.0175258	0.0283373	0.536266
1	47	Gut microbiota abundance (genus Butyricicoccus id.2055)	Diabetic nephropathy (more control exclusions)	rs56221232	2	153453410	24.4666	T	C		0.0828027	0.0167401	7.61939e-07	0.100918	0.0371933	0.037375	0.31967
1	47	Gut microbiota abundance (genus Butyricicoccus id.2055)	Diabetic nephropathy (more control exclusions)	rs62478070	7	157688150	20.4884	T	G		0.224039	0.0494959	5.93772e-06	0.0259018	0.00412195	0.0713814	0.953951
1	47	Gut microbiota abundance (genus Butyricicoccus id.2055)	Diabetic nephropathy (more control exclusions)	rs7322368	13	100213990	19.8336	C	T		-0.0815733	0.0183167	5.51785e-06	0.909906	-0.0285471	0.0390002	0.464186
1	48	Gut microbiota abundance (genus Butyricimonas id.945)	Diabetic nephropathy (more control exclusions)	rs11228830	11	56664962	20.5467	A	G		0.135265	0.0298411	6.55164e-06	0.0857976	0.0103171	0.0402753	0.797823
1	48	Gut microbiota abundance (genus Butyricimonas id.945)	Diabetic nephropathy (more control exclusions)	rs113054641	21	16550389	27.8422	G	A		-0.144881	0.0274574	1.73696e-07	0.0442685	0.0885842	0.0553373	0.10942
1	48	Gut microbiota abundance (genus Butyricimonas id.945)	Diabetic nephropathy (more control exclusions)	rs12304031	12	129438771	19.2109	G	A		-0.0862781	0.0196846	6.7007e-06	0.124245	-0.0293179	0.0342477	0.391967
1	48	Gut microbiota abundance (genus Butyricimonas id.945)	Diabetic nephropathy (more control exclusions)	rs12458763	18	34091618	20.492	A	C		0.122037	0.0269587	6.36649e-06	0.045252	0.00843179	0.0540339	0.875997
1	48	Gut microbiota abundance (genus Butyricimonas id.945)	Diabetic nephropathy (more control exclusions)	rs1862649	16	22172866	20.7773	G	A		0.113124	0.0248176	4.76255e-06	0.0688865	0.01315	0.0440412	0.765256
1	48	Gut microbiota abundance (genus Butyricimonas id.945)	Diabetic nephropathy (more control exclusions)	rs2114713	15	80528373	20.3615	G	T		0.062721	0.0138998	6.87717e-06	0.449076	0.0021723	0.022596	0.923412
1	48	Gut microbiota abundance (genus Butyricimonas id.945)	Diabetic nephropathy (more control exclusions)	rs62390301	5	159867647	24.9153	T	C		-0.0872983	0.0174893	7.41908e-07	0.199242	-0.031933	0.0279164	0.252673
1	48	Gut microbiota abundance (genus Butyricimonas id.945)	Diabetic nephropathy (more control exclusions)	rs7083431	10	72711156	23.7251	A	C		0.0703539	0.0144439	8.85462e-07	0.27416	-0.00105008	0.0252404	0.966815
1	48	Gut microbiota abundance (genus Butyricimonas id.945)	Diabetic nephropathy (more control exclusions)	rs71428626	2	83093264	21.1066	G	T		-0.133188	0.0289905	4.80408e-06	0.0321526	0.0598523	0.0630854	0.342746
1	48	Gut microbiota abundance (genus Butyricimonas id.945)	Diabetic nephropathy (more control exclusions)	rs72814525	10	72443070	19.6658	A	G		0.0664154	0.0149766	8.24594e-06	0.244969	-0.0441074	0.0261145	0.09122
1	48	Gut microbiota abundance (genus Butyricimonas id.945)	Diabetic nephropathy (more control exclusions)	rs78453362	3	78740009	20.887	A	G		-0.14948	0.0327073	4.05807e-06	0.0248779	-0.0820027	0.0727222	0.259482
1	48	Gut microbiota abundance (genus Butyricimonas id.945)	Diabetic nephropathy (more control exclusions)	rs9657374	8	4834406	21.1059	C	T		0.0680719	0.0148172	4.5036e-06	0.294013	0.0633131	0.0246949	0.0103529
1	49	Gut microbiota abundance (genus Butyrivibrio id.1993)	Diabetic nephropathy (more control exclusions)	rs1007475	6	148403405	20.4202	G	T		0.118065	0.0261271	7.92319e-06	0.27815	-0.0182187	0.0251206	0.468298
1	49	Gut microbiota abundance (genus Butyrivibrio id.1993)	Diabetic nephropathy (more control exclusions)	rs11761679	7	150596929	23.1704	T	C		0.154775	0.0321539	2.20232e-06	0.140098	-0.00387196	0.0323988	0.904872
1	49	Gut microbiota abundance (genus Butyrivibrio id.1993)	Diabetic nephropathy (more control exclusions)	rs142855850	10	22587900	20.1126	A	G		0.205013	0.0457138	6.85536e-06	0.096133	-0.0523936	0.0384729	0.173251
1	49	Gut microbiota abundance (genus Butyrivibrio id.1993)	Diabetic nephropathy (more control exclusions)	rs16934069	9	119693164	19.9608	T	C		-0.133784	0.0299444	8.85911e-06	0.179775	-0.0269367	0.0293107	0.358093
1	49	Gut microbiota abundance (genus Butyrivibrio id.1993)	Diabetic nephropathy (more control exclusions)	rs16941336	17	20575697	22.64	C	T		0.127488	0.0267936	1.53183e-06	0.2307	0.0547153	0.0268192	0.0413352
1	49	Gut microbiota abundance (genus Butyrivibrio id.1993)	Diabetic nephropathy (more control exclusions)	rs17163238	5	128976021	20.8023	G	A		0.140987	0.0309117	5.51201e-06	0.192229	-0.0531005	0.0284751	0.0622085
1	49	Gut microbiota abundance (genus Butyrivibrio id.1993)	Diabetic nephropathy (more control exclusions)	rs4537857	13	27292666	22.7883	T	C		-0.12459	0.0260992	1.80194e-06	0.333392	-0.0196114	0.0238883	0.411668
1	49	Gut microbiota abundance (genus Butyrivibrio id.1993)	Diabetic nephropathy (more control exclusions)	rs486484	20	811507	20.3797	A	G		-0.108349	0.0240008	6.61089e-06	0.424451	-0.00498041	0.0227805	0.826941
1	49	Gut microbiota abundance (genus Butyrivibrio id.1993)	Diabetic nephropathy (more control exclusions)	rs4928024	3	54288503	20.1369	G	A		0.17471	0.0389333	8.18634e-06	0.814636	0.00399367	0.0293087	0.891614
1	49	Gut microbiota abundance (genus Butyrivibrio id.1993)	Diabetic nephropathy (more control exclusions)	rs72723662	14	76065563	24.8689	C	T		0.224078	0.0449336	7.86249e-07	0.142961	-0.0309036	0.0327675	0.345622
1	49	Gut microbiota abundance (genus Butyrivibrio id.1993)	Diabetic nephropathy (more control exclusions)	rs74622183	14	34150977	22.0398	A	G		-0.201027	0.0428204	2.45748e-06	0.0886796	-0.0460556	0.0398194	0.24743
1	49	Gut microbiota abundance (genus Butyrivibrio id.1993)	Diabetic nephropathy (more control exclusions)	rs77356209	18	10267733	20.1365	T	C		0.216874	0.0483299	6.66423e-06	0.0462093	0.0296259	0.0536754	0.580986
1	49	Gut microbiota abundance (genus Butyrivibrio id.1993)	Diabetic nephropathy (more control exclusions)	rs7752361	6	111780705	24.6853	G	A		0.11923	0.0239975	7.69113e-07	0.519337	0.023022	0.0224758	0.305693
1	49	Gut microbiota abundance (genus Butyrivibrio id.1993)	Diabetic nephropathy (more control exclusions)	rs7763512	6	21960091	22.3742	A	G		-0.119846	0.0253367	3.10656e-06	0.576156	-0.00479608	0.0227203	0.832815
1	49	Gut microbiota abundance (genus Butyrivibrio id.1993)	Diabetic nephropathy (more control exclusions)	rs9349693	6	53939724	20.6102	G	A		-0.117973	0.0259861	5.54958e-06	0.708716	0.0146296	0.0246519	0.552883
1	50	Gut microbiota abundance (genus Candidatus Soleaferrea id.11350)	Diabetic nephropathy (more control exclusions)	rs10090365	8	138638199	21.2548	G	A		0.0834413	0.0180989	4.17311e-06	0.521438	0.0230439	0.0224807	0.305339
1	50	Gut microbiota abundance (genus Candidatus Soleaferrea id.11350)	Diabetic nephropathy (more control exclusions)	rs10809135	9	10611282	20.9436	C	T		-0.0834858	0.0182426	5.4718e-06	0.556428	-0.00721425	0.0228372	0.75208
1	50	Gut microbiota abundance (genus Candidatus Soleaferrea id.11350)	Diabetic nephropathy (more control exclusions)	rs36155147	7	352368	18.9706	T	C		-0.104966	0.0240995	5.4114e-06	0.660319	-0.00481891	0.0241127	0.841598
1	50	Gut microbiota abundance (genus Candidatus Soleaferrea id.11350)	Diabetic nephropathy (more control exclusions)	rs4294381	1	224688107	23.4159	C	T		-0.112197	0.023186	1.36848e-06	0.842099	-0.0183196	0.0308328	0.552406
1	50	Gut microbiota abundance (genus Candidatus Soleaferrea id.11350)	Diabetic nephropathy (more control exclusions)	rs4678258	3	137945192	20.9118	T	C		0.0986136	0.0215646	5.53184e-06	0.24269	0.00217846	0.0263017	0.93399
1	50	Gut microbiota abundance (genus Candidatus Soleaferrea id.11350)	Diabetic nephropathy (more control exclusions)	rs6494306	15	62394540	20.4737	A	G		-0.0969304	0.0214221	5.80056e-06	0.325473	-0.0343102	0.0240483	0.153661
1	50	Gut microbiota abundance (genus Candidatus Soleaferrea id.11350)	Diabetic nephropathy (more control exclusions)	rs7400877	14	76403542	19.9756	C	T		0.0951085	0.0212799	9.29458e-06	0.787131	0.0313971	0.0274392	0.252522
1	50	Gut microbiota abundance (genus Candidatus Soleaferrea id.11350)	Diabetic nephropathy (more control exclusions)	rs9973954	2	19885907	20.8425	G	A		-0.0892075	0.0195401	5.94799e-06	0.643893	0.00563866	0.0235337	0.810641
1	51	Gut microbiota abundance (genus Catenibacterium id.2153)	Diabetic nephropathy (more control exclusions)	rs12404911	1	240118443	21.4062	C	T		0.140717	0.0304142	2.79892e-06	0.185716	0.0413115	0.0288036	0.151502
1	51	Gut microbiota abundance (genus Catenibacterium id.2153)	Diabetic nephropathy (more control exclusions)	rs629326	6	159496713	21.0746	T	G		0.116609	0.0254011	5.44791e-06	0.662157	0.0247911	0.0237166	0.295883
1	51	Gut microbiota abundance (genus Catenibacterium id.2153)	Diabetic nephropathy (more control exclusions)	rs73128290	7	57364320	20.7825	A	G		0.129726	0.0284563	4.29368e-06	0.299548	0.0435481	0.0245759	0.0763977
1	51	Gut microbiota abundance (genus Catenibacterium id.2153)	Diabetic nephropathy (more control exclusions)	rs7742829	6	105089665	20.6518	C	T		0.11411	0.0251099	5.60725e-06	0.436612	0.0164392	0.022611	0.467199
1	52	Gut microbiota abundance (genus Christensenellaceae R 7group id.11283)	Diabetic nephropathy (more control exclusions)	rs10461257	4	156131004	20.4465	A	G		-0.0551969	0.0122069	6.50744e-06	0.352284	0.00488247	0.0238415	0.837737
1	52	Gut microbiota abundance (genus Christensenellaceae R 7group id.11283)	Diabetic nephropathy (more control exclusions)	rs17081797	18	67555560	19.6025	A	G		-0.0904325	0.0204253	3.34033e-06	0.0644622	-0.0314878	0.0455224	0.489126
1	52	Gut microbiota abundance (genus Christensenellaceae R 7group id.11283)	Diabetic nephropathy (more control exclusions)	rs62190261	2	230943099	19.9219	A	C		0.0958394	0.0214723	8.74017e-06	0.086959	-0.0316854	0.0402158	0.430765
1	52	Gut microbiota abundance (genus Christensenellaceae R 7group id.11283)	Diabetic nephropathy (more control exclusions)	rs62467127	7	118096925	20.5064	C	T		0.114108	0.0251983	3.25364e-06	0.0245807	0.0284953	0.0718628	0.691718
1	52	Gut microbiota abundance (genus Christensenellaceae R 7group id.11283)	Diabetic nephropathy (more control exclusions)	rs73952017	18	1779609	19.6785	C	T		-0.0862164	0.0194354	8.45766e-06	0.102978	-0.0168849	0.0368627	0.646918
1	52	Gut microbiota abundance (genus Christensenellaceae R 7group id.11283)	Diabetic nephropathy (more control exclusions)	rs78521377	10	126448374	20.689	C	T		0.124992	0.0274797	5.60673e-06	0.0302595	0.0446862	0.0645121	0.488511
1	52	Gut microbiota abundance (genus Christensenellaceae R 7group id.11283)	Diabetic nephropathy (more control exclusions)	rs892686	9	83043376	21.3125	A	G		0.0514099	0.011136	3.96862e-06	0.472916	0.00410507	0.0225432	0.855506
1	53	Gut microbiota abundance (genus Clostridium innocuum group id.14397)	Diabetic nephropathy (more control exclusions)	rs10506058	12	30268485	20.1844	A	G		0.0997048	0.0221926	8.92442e-06	0.423037	-0.00443407	0.0227455	0.845438
1	53	Gut microbiota abundance (genus Clostridium innocuum group id.14397)	Diabetic nephropathy (more control exclusions)	rs1942371	18	69274308	21.3428	G	A		-0.157938	0.034187	4.0634e-06	0.123625	-0.029325	0.0342652	0.392094
1	53	Gut microbiota abundance (genus Clostridium innocuum group id.14397)	Diabetic nephropathy (more control exclusions)	rs40656	5	9368158	21.0402	C	T		0.142664	0.0311021	8.61529e-06	0.205567	0.00825746	0.0281975	0.769642
1	53	Gut microbiota abundance (genus Clostridium innocuum group id.14397)	Diabetic nephropathy (more control exclusions)	rs4869133	5	95717619	19.4479	G	A		-0.180591	0.0409505	7.24453e-06	0.176969	-0.00341213	0.0297611	0.908722
1	53	Gut microbiota abundance (genus Clostridium innocuum group id.14397)	Diabetic nephropathy (more control exclusions)	rs61267978	18	6348227	21.0105	T	C		0.14708	0.0320875	5.58509e-06	0.121475	-0.0701537	0.0346777	0.0430705
1	53	Gut microbiota abundance (genus Clostridium innocuum group id.14397)	Diabetic nephropathy (more control exclusions)	rs6577484	1	8419420	19.764	G	A		0.160425	0.0360857	8.40601e-06	0.105674	-0.0270864	0.0370199	0.464369
1	53	Gut microbiota abundance (genus Clostridium innocuum group id.14397)	Diabetic nephropathy (more control exclusions)	rs6884406	5	71186172	23.1788	G	A		-0.112236	0.0233124	1.44341e-06	0.67708	0.030655	0.0240996	0.203369
1	53	Gut microbiota abundance (genus Clostridium innocuum group id.14397)	Diabetic nephropathy (more control exclusions)	rs77845139	15	59704208	19.9916	A	G		-0.114993	0.0257186	8.40621e-06	0.251668	-0.0159781	0.025989	0.538685
1	54	Gut microbiota abundance (genus Clostridium sensustricto1 id.1873)	Diabetic nephropathy (more control exclusions)	rs11264403	1	155676492	17.2877	G	A		-0.139061	0.0334454	7.7555e-06	0.0753598	-0.0332493	0.0429212	0.438541
1	54	Gut microbiota abundance (genus Clostridium sensustricto1 id.1873)	Diabetic nephropathy (more control exclusions)	rs116847295	12	43485015	19.9971	C	T		0.110021	0.0246032	4.58121e-06	0.127034	-0.0529948	0.03384	0.117339
1	54	Gut microbiota abundance (genus Clostridium sensustricto1 id.1873)	Diabetic nephropathy (more control exclusions)	rs12341505	9	136710881	20.2587	G	A		0.0810718	0.0180121	4.8217e-06	0.0928919	0.000686411	0.0385715	0.985802
1	54	Gut microbiota abundance (genus Clostridium sensustricto1 id.1873)	Diabetic nephropathy (more control exclusions)	rs2795528	10	43270264	22.085	G	A		-0.184315	0.0392204	2.72038e-06	0.0552002	0.0551159	0.0491042	0.26168
1	54	Gut microbiota abundance (genus Clostridium sensustricto1 id.1873)	Diabetic nephropathy (more control exclusions)	rs2817172	1	3041519	21.8098	C	T		0.058139	0.0124492	2.76656e-06	0.397651	-0.0289464	0.0229646	0.207496
1	54	Gut microbiota abundance (genus Clostridium sensustricto1 id.1873)	Diabetic nephropathy (more control exclusions)	rs550843	6	165722832	21.4264	T	C		-0.0783246	0.0169209	2.05069e-06	0.280773	0.0289506	0.025164	0.249948
1	55	Gut microbiota abundance (genus Collinsella id.815)	Diabetic nephropathy (more control exclusions)	rs10890671	11	107123199	20.4462	C	T		0.0537401	0.0118848	6.52139e-06	0.437041	-0.0134427	0.0226676	0.553159
1	55	Gut microbiota abundance (genus Collinsella id.815)	Diabetic nephropathy (more control exclusions)	rs11597285	10	8589813	19.914	G	T		-0.0537947	0.0120548	9.37605e-06	0.39767	-0.0386175	0.0229755	0.0928004
1	55	Gut microbiota abundance (genus Collinsella id.815)	Diabetic nephropathy (more control exclusions)	rs1496626	19	31760841	19.9784	T	C		-0.0722307	0.01616	6.78172e-06	0.134092	0.016322	0.0331073	0.622009
1	55	Gut microbiota abundance (genus Collinsella id.815)	Diabetic nephropathy (more control exclusions)	rs149807560	19	56526640	19.5448	C	A		-0.104264	0.0235841	7.09872e-06	0.0685267	0.0503666	0.0442362	0.254877
1	55	Gut microbiota abundance (genus Collinsella id.815)	Diabetic nephropathy (more control exclusions)	rs2831291	21	29344087	19.6946	A	G		0.0741159	0.0167008	8.59132e-06	0.11608	-0.0277662	0.0350785	0.428626
1	55	Gut microbiota abundance (genus Collinsella id.815)	Diabetic nephropathy (more control exclusions)	rs62448871	7	24465024	20.1641	C	A		-0.0540309	0.0120324	6.7825e-06	0.536673	0.0145581	0.0227138	0.521564
1	55	Gut microbiota abundance (genus Collinsella id.815)	Diabetic nephropathy (more control exclusions)	rs73052258	2	195739311	21.0671	G	A		0.0930178	0.0202658	1.71581e-06	0.0768569	0.077176	0.042316	0.068182
1	55	Gut microbiota abundance (genus Collinsella id.815)	Diabetic nephropathy (more control exclusions)	rs75672793	4	149818294	20.5026	A	G		-0.108908	0.0240522	6.1355e-06	0.0461631	-0.0697027	0.0530029	0.188486
1	55	Gut microbiota abundance (genus Collinsella id.815)	Diabetic nephropathy (more control exclusions)	rs9541268	13	68610061	23.6572	C	A		0.09597	0.0197312	8.79427e-07	0.0900678	-0.058004	0.0391711	0.138664
1	56	Gut microbiota abundance (genus Coprobacter id.949)	Diabetic nephropathy (more control exclusions)	rs11532348	12	98289796	20.9945	C	T		-0.103931	0.0226826	5.71189e-06	0.150838	-0.0200305	0.0314803	0.52459
1	56	Gut microbiota abundance (genus Coprobacter id.949)	Diabetic nephropathy (more control exclusions)	rs12684609	9	137784868	20.9346	T	C		0.100827	0.0220366	6.10183e-06	0.196923	0.0368218	0.0283559	0.194095
1	56	Gut microbiota abundance (genus Coprobacter id.949)	Diabetic nephropathy (more control exclusions)	rs12996055	2	137223458	19.3783	A	C		0.0921817	0.0209405	8.07644e-06	0.266621	-0.0495809	0.0256931	0.0536389
1	56	Gut microbiota abundance (genus Coprobacter id.949)	Diabetic nephropathy (more control exclusions)	rs143662916	11	103549974	21.9853	C	T		0.253264	0.0540141	3.07249e-06	0.0296366	-0.0111712	0.0663243	0.866242
1	56	Gut microbiota abundance (genus Coprobacter id.949)	Diabetic nephropathy (more control exclusions)	rs189356	20	57574851	20.6447	G	A		0.0781125	0.0171916	6.26297e-06	0.570314	-0.0464742	0.0227869	0.0413981
1	56	Gut microbiota abundance (genus Coprobacter id.949)	Diabetic nephropathy (more control exclusions)	rs213863	6	97234939	22.1919	T	C		0.0887412	0.0188377	2.34882e-06	0.640658	-0.014195	0.023376	0.543687
1	56	Gut microbiota abundance (genus Coprobacter id.949)	Diabetic nephropathy (more control exclusions)	rs28402691	4	96389240	19.4187	T	C		0.110695	0.0251199	9.55675e-06	0.148325	0.0548454	0.0315739	0.0823778
1	56	Gut microbiota abundance (genus Coprobacter id.949)	Diabetic nephropathy (more control exclusions)	rs305411	1	88233128	23.8636	A	G		0.129218	0.0264518	1.00907e-06	0.10297	-0.0111427	0.0369849	0.763203
1	56	Gut microbiota abundance (genus Coprobacter id.949)	Diabetic nephropathy (more control exclusions)	rs3828477	3	46483717	21.7282	G	T		-0.0912179	0.019569	2.88975e-06	0.342653	-0.00873918	0.0237263	0.712625
1	56	Gut microbiota abundance (genus Coprobacter id.949)	Diabetic nephropathy (more control exclusions)	rs72821405	6	4714797	21.2104	T	C		-0.147365	0.0319978	4.75762e-06	0.0889727	-0.0167287	0.0398842	0.674901
1	56	Gut microbiota abundance (genus Coprobacter id.949)	Diabetic nephropathy (more control exclusions)	rs74919520	2	32242452	20.6987	G	A		0.125703	0.0276296	5.76328e-06	0.10802	-0.0404132	0.0361393	0.263455
1	57	Gut microbiota abundance (genus Coprococcus1 id.11301)	Diabetic nephropathy (more control exclusions)	rs1010560	1	30400301	22.3542	C	A		0.0580232	0.0122722	1.95916e-06	0.267838	-0.00269864	0.0253684	0.915283
1	57	Gut microbiota abundance (genus Coprococcus1 id.11301)	Diabetic nephropathy (more control exclusions)	rs1519491	2	22079770	19.3245	T	C		0.0499197	0.0113558	8.95282e-06	0.39798	0.00286977	0.0229362	0.900428
1	57	Gut microbiota abundance (genus Coprococcus1 id.11301)	Diabetic nephropathy (more control exclusions)	rs1576241	6	72529277	21.7079	A	G		-0.0510343	0.0109535	3.32859e-06	0.381072	0.0055217	0.0230916	0.811011
1	57	Gut microbiota abundance (genus Coprococcus1 id.11301)	Diabetic nephropathy (more control exclusions)	rs2907920	19	2600717	19.579	G	A		-0.0561173	0.0126824	7.65332e-06	0.715764	-0.0241722	0.0250825	0.335192
1	57	Gut microbiota abundance (genus Coprococcus1 id.11301)	Diabetic nephropathy (more control exclusions)	rs56405618	4	174468316	23.0947	A	G		-0.08963	0.0186508	1.57195e-06	0.115161	0.0642336	0.0354848	0.07027
1	57	Gut microbiota abundance (genus Coprococcus1 id.11301)	Diabetic nephropathy (more control exclusions)	rs6084702	20	4307661	20.8488	A	G		-0.0523835	0.0114724	4.85378e-06	0.571055	-0.00990415	0.0227595	0.663442
1	57	Gut microbiota abundance (genus Coprococcus1 id.11301)	Diabetic nephropathy (more control exclusions)	rs73031725	11	134622282	22.2585	T	C		0.167591	0.0355224	1.97916e-06	0.0314679	0.10563	0.0645183	0.101586
1	57	Gut microbiota abundance (genus Coprococcus1 id.11301)	Diabetic nephropathy (more control exclusions)	rs73167075	3	165693143	20.1836	T	C		0.0573137	0.0127573	8.5686e-06	0.211022	0.0183816	0.0274827	0.503596
1	57	Gut microbiota abundance (genus Coprococcus1 id.11301)	Diabetic nephropathy (more control exclusions)	rs74101919	1	95424321	24.7059	T	C		-0.0718988	0.0144651	1.0329e-06	0.108385	-0.0487028	0.0362358	0.178932
1	58	Gut microbiota abundance (genus Coprococcus2 id.11302)	Diabetic nephropathy (more control exclusions)	rs10070053	5	34794789	19.2731	A	G		0.0594312	0.0135375	7.64874e-06	0.412717	0.0146747	0.0228627	0.520962
1	58	Gut microbiota abundance (genus Coprococcus2 id.11302)	Diabetic nephropathy (more control exclusions)	rs12634070	3	180544880	19.9424	T	C		0.0736486	0.0164921	9.95108e-06	0.257348	-0.036254	0.0257037	0.158404
1	58	Gut microbiota abundance (genus Coprococcus2 id.11302)	Diabetic nephropathy (more control exclusions)	rs2482516	9	25554068	21.002	C	T		0.0754415	0.0164619	4.72335e-06	0.226652	-0.0136699	0.0270069	0.612741
1	58	Gut microbiota abundance (genus Coprococcus2 id.11302)	Diabetic nephropathy (more control exclusions)	rs35890118	10	129715759	20.304	A	G		-0.066536	0.0147661	8.25962e-06	0.252618	0.0208794	0.0258803	0.4198
1	58	Gut microbiota abundance (genus Coprococcus2 id.11302)	Diabetic nephropathy (more control exclusions)	rs61823518	1	223688236	19.6136	A	C		-0.0955381	0.0215724	6.68252e-06	0.106845	0.00176032	0.036452	0.961484
1	58	Gut microbiota abundance (genus Coprococcus2 id.11302)	Diabetic nephropathy (more control exclusions)	rs6677933	1	112139008	23.9949	C	T		-0.0804405	0.0164216	1.185e-06	0.146485	0.063756	0.0318579	0.0453639
1	58	Gut microbiota abundance (genus Coprococcus2 id.11302)	Diabetic nephropathy (more control exclusions)	rs72680320	4	131125786	21.7663	T	C		-0.0649382	0.013919	2.27117e-06	0.336053	0.0255708	0.0238344	0.283338
1	58	Gut microbiota abundance (genus Coprococcus2 id.11302)	Diabetic nephropathy (more control exclusions)	rs9426473	1	4210455	20.2434	A	G		0.0727361	0.0161662	6.30681e-06	0.25913	-0.028529	0.0256219	0.265511
1	59	Gut microbiota abundance (genus Coprococcus3 id.11303)	Diabetic nephropathy (more control exclusions)	rs10810043	9	13799809	19.7765	G	A		-0.0515518	0.0115923	9.27428e-06	0.663967	-0.0219589	0.0239057	0.358325
1	59	Gut microbiota abundance (genus Coprococcus3 id.11303)	Diabetic nephropathy (more control exclusions)	rs11077359	17	76343961	18.8069	C	T		0.0645443	0.0148833	9.63607e-06	0.828862	-0.00225231	0.0298673	0.939888
1	59	Gut microbiota abundance (genus Coprococcus3 id.11303)	Diabetic nephropathy (more control exclusions)	rs11080344	17	26104511	20.9063	C	T		0.0516921	0.0113054	4.78696e-06	0.445156	0.0274065	0.0225923	0.225096
1	59	Gut microbiota abundance (genus Coprococcus3 id.11303)	Diabetic nephropathy (more control exclusions)	rs13247359	7	76357726	20.5273	G	A		0.051211	0.0113031	7.32605e-06	0.445651	0.0236463	0.0226214	0.295881
1	59	Gut microbiota abundance (genus Coprococcus3 id.11303)	Diabetic nephropathy (more control exclusions)	rs178271	22	21331556	24.371	C	T		-0.145257	0.0294239	7.81088e-07	0.982966	0.0946205	0.0861954	0.272317
1	59	Gut microbiota abundance (genus Coprococcus3 id.11303)	Diabetic nephropathy (more control exclusions)	rs4575475	14	99141751	20.2156	A	G		-0.0619514	0.0137787	7.04288e-06	0.770675	-0.00183641	0.0268364	0.945443
1	59	Gut microbiota abundance (genus Coprococcus3 id.11303)	Diabetic nephropathy (more control exclusions)	rs7521171	1	149998497	21.2848	A	G		0.0596434	0.0129279	4.32245e-06	0.689965	0.010361	0.0244588	0.671851
1	59	Gut microbiota abundance (genus Coprococcus3 id.11303)	Diabetic nephropathy (more control exclusions)	rs8100692	19	40032132	25.8918	T	C		0.0577411	0.0113476	4.16457e-07	0.558564	0.0241279	0.0225624	0.284894
1	60	Gut microbiota abundance (genus Defluviitaleaceae UCG011 id.11287)	Diabetic nephropathy (more control exclusions)	rs112893842	9	8786663	23.8986	T	C		0.11381	0.0232806	1.44534e-06	0.0905875	-0.014348	0.0390193	0.713086
1	60	Gut microbiota abundance (genus Defluviitaleaceae UCG011 id.11287)	Diabetic nephropathy (more control exclusions)	rs1582238	1	118723685	23.1666	C	T		-0.0805036	0.0167257	1.56776e-06	0.641871	-0.00207272	0.0235303	0.929807
1	60	Gut microbiota abundance (genus Defluviitaleaceae UCG011 id.11287)	Diabetic nephropathy (more control exclusions)	rs2892880	4	120741726	20.2583	G	A		0.0817755	0.0181686	6.82889e-06	0.249569	0.035647	0.0259483	0.169512
1	60	Gut microbiota abundance (genus Defluviitaleaceae UCG011 id.11287)	Diabetic nephropathy (more control exclusions)	rs4344384	10	66407366	20.9813	T	G		-0.0715978	0.0156309	4.83237e-06	0.503113	0.0108293	0.0224814	0.630021
1	60	Gut microbiota abundance (genus Defluviitaleaceae UCG011 id.11287)	Diabetic nephropathy (more control exclusions)	rs4677103	3	72207794	24.5758	A	G		0.0977912	0.0197263	9.59555e-07	0.17964	-0.0114017	0.0297343	0.701384
1	60	Gut microbiota abundance (genus Defluviitaleaceae UCG011 id.11287)	Diabetic nephropathy (more control exclusions)	rs55658617	21	41811003	23.1728	T	C		0.174369	0.0362226	2.15293e-06	0.0355966	-0.0177422	0.0601945	0.768187
1	60	Gut microbiota abundance (genus Defluviitaleaceae UCG011 id.11287)	Diabetic nephropathy (more control exclusions)	rs72731813	4	147414743	25.1654	C	T		-0.147383	0.0293796	4.33112e-07	0.0486372	0.0925458	0.0527854	0.0795591
1	60	Gut microbiota abundance (genus Defluviitaleaceae UCG011 id.11287)	Diabetic nephropathy (more control exclusions)	rs9608282	22	24804081	22.7331	T	G		0.142939	0.0299793	2.52046e-06	0.0332592	0.0603263	0.0629552	0.337942
1	60	Gut microbiota abundance (genus Defluviitaleaceae UCG011 id.11287)	Diabetic nephropathy (more control exclusions)	rs9725395	1	85205632	21.911	A	G		-0.13834	0.029554	3.51925e-06	0.113838	-0.0347747	0.0354963	0.327249
1	61	Gut microbiota abundance (genus Desulfovibrio id.3173)	Diabetic nephropathy (more control exclusions)	rs12031543	1	68664315	20.3574	T	C		-0.127185	0.0281887	6.54757e-06	0.138912	0.0241975	0.0328289	0.461073
1	61	Gut microbiota abundance (genus Desulfovibrio id.3173)	Diabetic nephropathy (more control exclusions)	rs13066142	3	67478973	22.5503	G	A		0.119141	0.0250891	3.78669e-06	0.0920519	-0.0337308	0.038646	0.382764
1	61	Gut microbiota abundance (genus Desulfovibrio id.3173)	Diabetic nephropathy (more control exclusions)	rs16863365	2	198089911	23.2347	A	G		0.109402	0.0226964	1.79449e-06	0.0469916	0.0804096	0.0535375	0.133115
1	61	Gut microbiota abundance (genus Desulfovibrio id.3173)	Diabetic nephropathy (more control exclusions)	rs2032031	10	130170270	19.4035	G	A		0.0654931	0.0148681	9.14282e-06	0.493048	0.0159257	0.0224678	0.478436
1	61	Gut microbiota abundance (genus Desulfovibrio id.3173)	Diabetic nephropathy (more control exclusions)	rs2590913	13	64264446	20.7215	A	G		-0.154496	0.0339396	6.65426e-06	0.946751	0.0893577	0.0511184	0.0804544
1	61	Gut microbiota abundance (genus Desulfovibrio id.3173)	Diabetic nephropathy (more control exclusions)	rs2853179	8	105462047	21.7178	T	C		-0.0811971	0.0174234	2.42438e-06	0.770408	-0.0584564	0.0268215	0.0292975
1	61	Gut microbiota abundance (genus Desulfovibrio id.3173)	Diabetic nephropathy (more control exclusions)	rs4797774	18	13447995	20.4539	A	G		-0.212582	0.0470044	5.64313e-06	0.95709	0.0218499	0.0576101	0.704485
1	61	Gut microbiota abundance (genus Desulfovibrio id.3173)	Diabetic nephropathy (more control exclusions)	rs72647089	8	57972916	19.8356	T	G		-0.106594	0.0239337	8.29755e-06	0.0804752	-0.041149	0.0413758	0.31997
1	62	Gut microbiota abundance (genus Dialister id.2183)	Diabetic nephropathy (more control exclusions)	rs10138457	14	102458052	18.6291	T	C		-0.113054	0.0261933	7.88116e-06	0.0932634	-0.0312523	0.0385798	0.417902
1	62	Gut microbiota abundance (genus Dialister id.2183)	Diabetic nephropathy (more control exclusions)	rs10938938	4	23294359	20.4822	A	G		0.0773514	0.0170915	7.37055e-06	0.84192	-0.0118488	0.0307875	0.700343
1	62	Gut microbiota abundance (genus Dialister id.2183)	Diabetic nephropathy (more control exclusions)	rs11071887	15	32955095	20.4959	T	C		0.0662403	0.0146315	5.91412e-06	0.324035	0.00400907	0.0241101	0.867935
1	62	Gut microbiota abundance (genus Dialister id.2183)	Diabetic nephropathy (more control exclusions)	rs11166701	8	138295725	24.6976	G	A		-0.0655301	0.013186	5.50744e-07	0.509957	0.0221533	0.0225271	0.325408
1	62	Gut microbiota abundance (genus Dialister id.2183)	Diabetic nephropathy (more control exclusions)	rs2314294	16	9336862	19.9813	T	C		0.0865932	0.0193719	8.07904e-06	0.135686	-0.0891011	0.033442	0.00771383
1	62	Gut microbiota abundance (genus Dialister id.2183)	Diabetic nephropathy (more control exclusions)	rs2435610	7	150890034	20.3896	A	C		0.0647132	0.0143314	5.93267e-06	0.251139	0.00469064	0.0259463	0.856538
1	62	Gut microbiota abundance (genus Dialister id.2183)	Diabetic nephropathy (more control exclusions)	rs4747450	10	23199653	20.49	C	A		0.0668509	0.0147685	5.83727e-06	0.224264	-0.0209893	0.0269643	0.436328
1	62	Gut microbiota abundance (genus Dialister id.2183)	Diabetic nephropathy (more control exclusions)	rs4753063	11	92267129	21.0228	A	G		0.0596297	0.0130052	4.8568e-06	0.55314	0.0461276	0.0225783	0.0410525
1	62	Gut microbiota abundance (genus Dialister id.2183)	Diabetic nephropathy (more control exclusions)	rs75416973	1	172809633	19.5412	A	G		0.0727223	0.016451	9.46085e-06	0.222205	0.00322562	0.0270851	0.905203
1	62	Gut microbiota abundance (genus Dialister id.2183)	Diabetic nephropathy (more control exclusions)	rs764177	3	45809449	19.7417	C	A		-0.0601454	0.0135366	9.60771e-06	0.365498	-0.00551203	0.0234544	0.8142
1	62	Gut microbiota abundance (genus Dialister id.2183)	Diabetic nephropathy (more control exclusions)	rs76680460	9	25447080	19.5998	G	A		-0.161296	0.0364332	8.19219e-06	0.0435164	0.0439648	0.0557183	0.43008
1	63	Gut microbiota abundance (genus Dorea id.1997)	Diabetic nephropathy (more control exclusions)	rs11150408	16	81803497	20.0418	G	T		-0.0488254	0.0109063	7.05781e-06	0.520162	-0.0338734	0.0226143	0.134165
1	63	Gut microbiota abundance (genus Dorea id.1997)	Diabetic nephropathy (more control exclusions)	rs12537781	7	154978183	19.6746	T	C		-0.055544	0.0125223	9.15145e-06	0.23824	0.00963412	0.0263522	0.714671
1	63	Gut microbiota abundance (genus Dorea id.1997)	Diabetic nephropathy (more control exclusions)	rs13279148	8	127905865	22.4769	G	A		0.0715309	0.0150878	2.25284e-06	0.111392	0.00384025	0.0359248	0.914871
1	63	Gut microbiota abundance (genus Dorea id.1997)	Diabetic nephropathy (more control exclusions)	rs1899291	4	60992340	21.5231	T	C		-0.0697217	0.0150285	4.56688e-06	0.842944	-0.0134257	0.0310484	0.665443
1	63	Gut microbiota abundance (genus Dorea id.1997)	Diabetic nephropathy (more control exclusions)	rs3005511	6	74605806	20.9168	G	A		-0.0516127	0.0112852	5.28701e-06	0.699718	0.00499558	0.0244548	0.838136
1	63	Gut microbiota abundance (genus Dorea id.1997)	Diabetic nephropathy (more control exclusions)	rs345219	3	6826520	19.5037	G	T		0.0497368	0.0112621	8.80055e-06	0.529444	0.0548515	0.0226997	0.0156751
1	63	Gut microbiota abundance (genus Dorea id.1997)	Diabetic nephropathy (more control exclusions)	rs3752849	11	8729057	20.0318	G	A		0.163846	0.036608	7.68051e-06	0.0500431	-0.0220689	0.0514338	0.66787
1	63	Gut microbiota abundance (genus Dorea id.1997)	Diabetic nephropathy (more control exclusions)	rs4793307	17	70733523	21.9786	C	T		0.0574165	0.0122472	4.00691e-06	0.238667	0.0104352	0.0265247	0.694014
1	63	Gut microbiota abundance (genus Dorea id.1997)	Diabetic nephropathy (more control exclusions)	rs62503162	8	15768657	25.1131	A	G		-0.0974091	0.0194379	7.46603e-07	0.0431608	-0.0377937	0.0549778	0.491808
1	63	Gut microbiota abundance (genus Dorea id.1997)	Diabetic nephropathy (more control exclusions)	rs73729431	6	25078050	20.994	C	T		-0.13745	0.0299983	3.16738e-06	0.0205548	0.194281	0.0748545	0.00944691
1	64	Gut microbiota abundance (genus Eggerthella id.819)	Diabetic nephropathy (more control exclusions)	rs112205261	1	9136139	21.8392	T	C		-0.188618	0.0403613	3.34649e-06	0.0810171	-0.0378287	0.0413851	0.360683
1	64	Gut microbiota abundance (genus Eggerthella id.819)	Diabetic nephropathy (more control exclusions)	rs13070736	3	20807454	19.8943	A	C		-0.121331	0.0272024	7.61921e-06	0.16446	0.00695896	0.0304164	0.819032
1	64	Gut microbiota abundance (genus Eggerthella id.819)	Diabetic nephropathy (more control exclusions)	rs1784446	11	102461599	20.9971	A	G		-0.0907728	0.0198096	5.2313e-06	0.511987	0.0253851	0.0224337	0.257818
1	64	Gut microbiota abundance (genus Eggerthella id.819)	Diabetic nephropathy (more control exclusions)	rs2223081	21	29778032	21.5203	A	G		-0.102572	0.0221108	3.88893e-06	0.715331	0.0352177	0.0250231	0.159306
1	64	Gut microbiota abundance (genus Eggerthella id.819)	Diabetic nephropathy (more control exclusions)	rs2240838	7	38335954	24.6128	G	A		-0.0980582	0.0197653	7.36207e-07	0.460359	-0.000661254	0.022749	0.976811
1	64	Gut microbiota abundance (genus Eggerthella id.819)	Diabetic nephropathy (more control exclusions)	rs3851328	2	45453805	20.7619	G	T		0.107774	0.0236527	4.1759e-06	0.777675	0.0133885	0.0272225	0.622848
1	64	Gut microbiota abundance (genus Eggerthella id.819)	Diabetic nephropathy (more control exclusions)	rs6430926	2	141337454	19.9165	T	C		-0.0879736	0.0197127	8.37124e-06	0.53171	-0.0236063	0.0226728	0.297795
1	64	Gut microbiota abundance (genus Eggerthella id.819)	Diabetic nephropathy (more control exclusions)	rs67490567	15	65691324	19.5375	T	C		0.108495	0.0245457	8.94211e-06	0.256563	-0.0325046	0.0259199	0.209827
1	64	Gut microbiota abundance (genus Eggerthella id.819)	Diabetic nephropathy (more control exclusions)	rs76663501	20	55647869	21.4536	C	T		0.175349	0.0378576	4.8257e-06	0.051609	0.0984283	0.0513636	0.0553261
1	65	Gut microbiota abundance (genus Eisenbergiella id.11304)	Diabetic nephropathy (more control exclusions)	rs11027642	11	24001840	20.5119	C	T		0.129006	0.0284844	4.9187e-06	0.142182	-0.0294227	0.0321086	0.359484
1	65	Gut microbiota abundance (genus Eisenbergiella id.11304)	Diabetic nephropathy (more control exclusions)	rs11079158	17	53367641	19.92	T	C		0.100627	0.022546	7.34852e-06	0.217385	0.00400662	0.0272151	0.882958
1	65	Gut microbiota abundance (genus Eisenbergiella id.11304)	Diabetic nephropathy (more control exclusions)	rs11938607	4	189060431	20.3858	C	T		-0.0978125	0.0216636	8.21826e-06	0.747099	0.0222881	0.0258638	0.388826
1	65	Gut microbiota abundance (genus Eisenbergiella id.11304)	Diabetic nephropathy (more control exclusions)	rs12257723	10	109417101	20.279	A	C		-0.0952742	0.0211569	8.85116e-06	0.327799	-0.0202085	0.0239012	0.397831
1	65	Gut microbiota abundance (genus Eisenbergiella id.11304)	Diabetic nephropathy (more control exclusions)	rs12710729	2	19973210	20.1404	C	A		0.0893384	0.0199069	9.84419e-06	0.321361	-0.0246434	0.0241067	0.306656
1	65	Gut microbiota abundance (genus Eisenbergiella id.11304)	Diabetic nephropathy (more control exclusions)	rs13258851	8	55330814	20.5626	A	G		0.137001	0.0302124	7.7464e-06	0.141498	-0.0252922	0.0323205	0.433894
1	65	Gut microbiota abundance (genus Eisenbergiella id.11304)	Diabetic nephropathy (more control exclusions)	rs1508033	15	53375201	21.8631	A	C		0.091546	0.0195787	3.22887e-06	0.314697	0.0277697	0.0245686	0.258353
1	65	Gut microbiota abundance (genus Eisenbergiella id.11304)	Diabetic nephropathy (more control exclusions)	rs1553971	3	111419486	21.1461	T	G		0.120965	0.0263054	5.26842e-06	0.226976	0.00107137	0.0270136	0.968364
1	65	Gut microbiota abundance (genus Eisenbergiella id.11304)	Diabetic nephropathy (more control exclusions)	rs2683098	15	36178565	22.7201	T	C		-0.107319	0.022515	2.23748e-06	0.782963	-0.00477057	0.0274276	0.861918
1	65	Gut microbiota abundance (genus Eisenbergiella id.11304)	Diabetic nephropathy (more control exclusions)	rs3812426	8	50822676	22.5504	A	G		-0.106447	0.0224159	2.71688e-06	0.84454	-0.0173326	0.0311728	0.578199
1	65	Gut microbiota abundance (genus Eisenbergiella id.11304)	Diabetic nephropathy (more control exclusions)	rs4462860	21	21610254	21.805	G	A		0.0939071	0.0201104	4.16217e-06	0.396362	-0.0385412	0.0230758	0.094879
1	66	Gut microbiota abundance (genus Enterorhabdus id.820)	Diabetic nephropathy (more control exclusions)	rs10098492	8	113109756	20.3001	T	C		0.132323	0.0293688	6.40575e-06	0.0573311	0.0139795	0.0477494	0.769699
1	66	Gut microbiota abundance (genus Enterorhabdus id.820)	Diabetic nephropathy (more control exclusions)	rs114731706	2	19611953	22.7409	T	G		0.182308	0.0382298	2.1734e-06	0.0322119	0.00467429	0.0639646	0.941745
1	66	Gut microbiota abundance (genus Enterorhabdus id.820)	Diabetic nephropathy (more control exclusions)	rs2051957	7	89709883	19.7274	C	T		0.0843291	0.0189864	8.89857e-06	0.199671	-0.0516207	0.0282587	0.0677423
1	66	Gut microbiota abundance (genus Enterorhabdus id.820)	Diabetic nephropathy (more control exclusions)	rs3017103	11	62174193	22.028	G	A		-0.0980897	0.0208995	2.94042e-06	0.8091	0.0695132	0.0287293	0.0155378
1	66	Gut microbiota abundance (genus Enterorhabdus id.820)	Diabetic nephropathy (more control exclusions)	rs73331712	12	69515102	22.5894	T	C		0.26199	0.055123	4.8492e-06	0.041406	0.0498787	0.0562624	0.375328
1	66	Gut microbiota abundance (genus Enterorhabdus id.820)	Diabetic nephropathy (more control exclusions)	rs77655283	2	236439879	19.8747	G	A		0.132988	0.0298306	5.88044e-06	0.0702393	-0.00769392	0.0444303	0.862519
1	67	Gut microbiota abundance (genus Erysipelatoclostridium id.11381)	Diabetic nephropathy (more control exclusions)	rs16936671	10	36394609	19.7391	C	T		-0.0968026	0.0217883	6.0431e-06	0.137747	0.0352279	0.0327091	0.281478
1	67	Gut microbiota abundance (genus Erysipelatoclostridium id.11381)	Diabetic nephropathy (more control exclusions)	rs17804233	5	77815056	21.1332	C	T		0.0662914	0.0144203	4.58606e-06	0.526509	-0.038174	0.0224701	0.0893408
1	67	Gut microbiota abundance (genus Erysipelatoclostridium id.11381)	Diabetic nephropathy (more control exclusions)	rs2901723	11	36871523	19.7548	A	C		-0.0641339	0.0144295	8.79468e-06	0.469991	0.0224789	0.0226979	0.322002
1	67	Gut microbiota abundance (genus Erysipelatoclostridium id.11381)	Diabetic nephropathy (more control exclusions)	rs340991	5	34892042	21.7185	A	G		-0.0740482	0.0158891	3.74938e-06	0.266227	-0.0232781	0.0253214	0.357935
1	67	Gut microbiota abundance (genus Erysipelatoclostridium id.11381)	Diabetic nephropathy (more control exclusions)	rs3804326	6	24292185	17.6905	A	G		0.14147	0.0336352	9.85281e-06	0.0499887	-0.0433592	0.0520778	0.405079
1	67	Gut microbiota abundance (genus Erysipelatoclostridium id.11381)	Diabetic nephropathy (more control exclusions)	rs45480394	19	55857777	20.4804	T	G		-0.0687134	0.0151835	7.66161e-06	0.360725	-0.0575684	0.0233929	0.0138577
1	67	Gut microbiota abundance (genus Erysipelatoclostridium id.11381)	Diabetic nephropathy (more control exclusions)	rs4697572	4	25446787	24.6398	A	G		-0.0810636	0.0163308	7.59347e-07	0.1981	0.0648057	0.0281892	0.0215075
1	67	Gut microbiota abundance (genus Erysipelatoclostridium id.11381)	Diabetic nephropathy (more control exclusions)	rs58236560	11	121876913	22.4834	G	T		-0.111157	0.0234426	2.16118e-06	0.120673	-0.00918373	0.0344052	0.789523
1	67	Gut microbiota abundance (genus Erysipelatoclostridium id.11381)	Diabetic nephropathy (more control exclusions)	rs61806970	1	167818597	19.7586	C	T		0.142548	0.0320688	9.09411e-06	0.0674516	-0.0298075	0.0447169	0.505038
1	67	Gut microbiota abundance (genus Erysipelatoclostridium id.11381)	Diabetic nephropathy (more control exclusions)	rs622418	9	90586043	21.7564	A	G		-0.0668051	0.0143224	3.68154e-06	0.487346	-0.0146535	0.0224709	0.51433
1	67	Gut microbiota abundance (genus Erysipelatoclostridium id.11381)	Diabetic nephropathy (more control exclusions)	rs6474512	8	38780606	21.9004	C	A		-0.067015	0.0143201	3.01544e-06	0.61373	-0.0108044	0.0232023	0.641458
1	67	Gut microbiota abundance (genus Erysipelatoclostridium id.11381)	Diabetic nephropathy (more control exclusions)	rs710230	1	42333631	25.9408	C	T		-0.143381	0.0281514	6.33126e-07	0.927656	-0.0279768	0.0436031	0.521117
1	67	Gut microbiota abundance (genus Erysipelatoclostridium id.11381)	Diabetic nephropathy (more control exclusions)	rs7211274	17	10171880	33.4608	T	C		-0.0833562	0.0144102	8.02232e-09	0.394461	-0.0608735	0.0230403	0.00824081
1	67	Gut microbiota abundance (genus Erysipelatoclostridium id.11381)	Diabetic nephropathy (more control exclusions)	rs9590927	13	46372065	20.2718	A	G		0.0646003	0.0143479	6.39043e-06	0.54559	0.0262765	0.0225465	0.243843
1	68	Gut microbiota abundance (genus Erysipelotrichaceae UCG003 id.11384)	Diabetic nephropathy (more control exclusions)	rs75949021	2	175403951	20.5541	T	C		-0.169667	0.0374238	3.57511e-06	0.0399578	0.0528975	0.0570827	0.354092
1	69	Gut microbiota abundance (genus Escherichia Shigella id.3504)	Diabetic nephropathy (more control exclusions)	rs113127095	13	23253392	21.7989	A	G		0.151009	0.0323434	3.3335e-06	0.0418522	-0.0895553	0.0564871	0.112873
1	69	Gut microbiota abundance (genus Escherichia Shigella id.3504)	Diabetic nephropathy (more control exclusions)	rs113513883	7	140678199	20.5107	A	G		0.172283	0.038041	5.27716e-06	0.0336201	-0.0062585	0.0630575	0.920939
1	69	Gut microbiota abundance (genus Escherichia Shigella id.3504)	Diabetic nephropathy (more control exclusions)	rs1154904	11	134774845	22.0432	G	A		0.0613376	0.0130644	3.03753e-06	0.506925	-0.00241083	0.0224521	0.91449
1	69	Gut microbiota abundance (genus Escherichia Shigella id.3504)	Diabetic nephropathy (more control exclusions)	rs118526	5	79863544	19.1077	A	C		0.0594401	0.013598	7.99558e-06	0.699004	0.00908238	0.0246654	0.712707
1	69	Gut microbiota abundance (genus Escherichia Shigella id.3504)	Diabetic nephropathy (more control exclusions)	rs2798105	1	48961903	20.629	A	G		-0.100851	0.0222045	8.24499e-06	0.0985842	0.00332226	0.037959	0.930256
1	69	Gut microbiota abundance (genus Escherichia Shigella id.3504)	Diabetic nephropathy (more control exclusions)	rs4731451	7	128054100	20.3619	G	A		-0.0609885	0.0135157	7.47309e-06	0.31463	-0.0105606	0.0241722	0.662192
1	69	Gut microbiota abundance (genus Escherichia Shigella id.3504)	Diabetic nephropathy (more control exclusions)	rs57024273	2	236515155	20.0278	T	C		0.0626172	0.0139919	9.70465e-06	0.257093	-2.21769e-05	0.0257788	0.999314
1	69	Gut microbiota abundance (genus Escherichia Shigella id.3504)	Diabetic nephropathy (more control exclusions)	rs73208162	21	39324484	23.0666	A	G		-0.119296	0.024839	2.19392e-06	0.032664	0.0479244	0.0624832	0.443084
1	70	Gut microbiota abundance (genus Eubacterium brachy group id.11296)	Diabetic nephropathy (more control exclusions)	rs112617308	10	94185213	22.1772	T	C		-0.170873	0.0362844	2.38035e-06	0.0920624	0.0534035	0.0389089	0.1699
1	70	Gut microbiota abundance (genus Eubacterium brachy group id.11296)	Diabetic nephropathy (more control exclusions)	rs12151423	2	218237281	19.869	G	A		-0.101329	0.0227324	9.27043e-06	0.4822	0.0213525	0.0224842	0.342282
1	70	Gut microbiota abundance (genus Eubacterium brachy group id.11296)	Diabetic nephropathy (more control exclusions)	rs13139592	4	144665178	19.9105	T	C		-0.145997	0.0327192	7.96746e-06	0.13218	0.0277504	0.0332174	0.403482
1	70	Gut microbiota abundance (genus Eubacterium brachy group id.11296)	Diabetic nephropathy (more control exclusions)	rs1384962	14	23060552	20.613	G	A		-0.120888	0.0266264	6.99294e-06	0.680035	0.000833956	0.0242312	0.972545
1	70	Gut microbiota abundance (genus Eubacterium brachy group id.11296)	Diabetic nephropathy (more control exclusions)	rs2913110	10	22892667	21.0038	T	C		-0.105143	0.022942	4.55806e-06	0.647968	-0.00638183	0.023522	0.786151
1	70	Gut microbiota abundance (genus Eubacterium brachy group id.11296)	Diabetic nephropathy (more control exclusions)	rs4862235	4	184628931	21.5533	A	G		-0.104806	0.0225751	3.73147e-06	0.544315	-0.0302941	0.022621	0.180504
1	70	Gut microbiota abundance (genus Eubacterium brachy group id.11296)	Diabetic nephropathy (more control exclusions)	rs62348779	5	17460096	21.6657	T	C		-0.201481	0.043286	3.7812e-06	0.0772965	-0.000519042	0.0422007	0.990187
1	70	Gut microbiota abundance (genus Eubacterium brachy group id.11296)	Diabetic nephropathy (more control exclusions)	rs6591893	11	80236833	20.2805	A	G		-0.108225	0.0240319	7.34345e-06	0.654441	-0.00417896	0.0237032	0.860055
1	70	Gut microbiota abundance (genus Eubacterium brachy group id.11296)	Diabetic nephropathy (more control exclusions)	rs720439	22	48190598	19.845	G	A		0.111927	0.0251252	7.0283e-06	0.754406	-0.0217833	0.0261657	0.405119
1	70	Gut microbiota abundance (genus Eubacterium brachy group id.11296)	Diabetic nephropathy (more control exclusions)	rs73199919	4	6856564	19.8482	T	C		-0.236717	0.0531335	8.1553e-06	0.0487654	0.0786282	0.0523041	0.132765
1	71	Gut microbiota abundance (genus Eubacterium coprostanoligenes group id.11375)	Diabetic nephropathy (more control exclusions)	rs1020520	7	33603146	19.747	T	G		-0.0590705	0.0132929	8.88976e-06	0.1509	-0.0117931	0.031405	0.707276
1	71	Gut microbiota abundance (genus Eubacterium coprostanoligenes group id.11375)	Diabetic nephropathy (more control exclusions)	rs10444197	10	2215931	19.877	A	G		-0.0505823	0.0113455	5.98467e-06	0.349487	-0.00988065	0.0236148	0.675647
1	71	Gut microbiota abundance (genus Eubacterium coprostanoligenes group id.11375)	Diabetic nephropathy (more control exclusions)	rs11052069	12	32713919	19.6357	C	T		-0.0477832	0.0107833	9.37951e-06	0.558358	0.0347619	0.0225991	0.124
1	71	Gut microbiota abundance (genus Eubacterium coprostanoligenes group id.11375)	Diabetic nephropathy (more control exclusions)	rs11720857	3	113794507	19.0592	C	T		0.0630776	0.0144485	9.26254e-06	0.17664	-0.0348323	0.0293715	0.235652
1	71	Gut microbiota abundance (genus Eubacterium coprostanoligenes group id.11375)	Diabetic nephropathy (more control exclusions)	rs12906958	15	36911598	21.1487	C	T		-0.0533159	0.0115935	4.348e-06	0.292617	0.0187341	0.0247252	0.448635
1	71	Gut microbiota abundance (genus Eubacterium coprostanoligenes group id.11375)	Diabetic nephropathy (more control exclusions)	rs17159861	7	31085162	32.6538	C	T		0.0962228	0.0168388	1.03786e-08	0.107881	-0.0921304	0.0364384	0.0114588
1	71	Gut microbiota abundance (genus Eubacterium coprostanoligenes group id.11375)	Diabetic nephropathy (more control exclusions)	rs2644213	10	84506096	19.7515	A	G		-0.0538845	0.0121245	9.85644e-06	0.69556	0.0301197	0.0245446	0.21977
1	71	Gut microbiota abundance (genus Eubacterium coprostanoligenes group id.11375)	Diabetic nephropathy (more control exclusions)	rs4076415	15	86440997	21.8156	G	T		-0.0515152	0.0110294	1.98976e-06	0.631153	-0.00702699	0.0233191	0.763155
1	71	Gut microbiota abundance (genus Eubacterium coprostanoligenes group id.11375)	Diabetic nephropathy (more control exclusions)	rs62024432	15	97869293	20.002	C	T		-0.0769698	0.0172101	7.50205e-06	0.0954029	0.052219	0.0384439	0.174364
1	71	Gut microbiota abundance (genus Eubacterium coprostanoligenes group id.11375)	Diabetic nephropathy (more control exclusions)	rs6762473	3	127139574	21.5516	A	C		-0.0521584	0.0112353	4.26108e-06	0.659246	-0.0384645	0.0236705	0.104163
1	71	Gut microbiota abundance (genus Eubacterium coprostanoligenes group id.11375)	Diabetic nephropathy (more control exclusions)	rs76898927	3	81595477	21.3408	G	A		0.123055	0.0266375	4.78983e-06	0.0540734	-0.0340544	0.0494507	0.49104
1	71	Gut microbiota abundance (genus Eubacterium coprostanoligenes group id.11375)	Diabetic nephropathy (more control exclusions)	rs9648214	7	16380806	25.4382	T	C		-0.0828719	0.016431	2.52029e-07	0.086357	0.0176773	0.0399958	0.658505
1	72	Gut microbiota abundance (genus Eubacterium eligens group id.14372)	Diabetic nephropathy (more control exclusions)	rs182318	11	31098691	17.7845	G	A		-0.0824941	0.0195615	8.39827e-06	0.0819749	0.00269238	0.0408787	0.947487
1	72	Gut microbiota abundance (genus Eubacterium eligens group id.14372)	Diabetic nephropathy (more control exclusions)	rs2200429	13	107563458	20.0541	A	G		-0.0888825	0.0198479	5.29724e-06	0.0981151	-0.0477667	0.0380693	0.209576
1	72	Gut microbiota abundance (genus Eubacterium eligens group id.14372)	Diabetic nephropathy (more control exclusions)	rs265534	10	83092007	22.0242	T	G		-0.0563756	0.0120127	2.26757e-06	0.468506	-0.0172313	0.0225801	0.445392
1	72	Gut microbiota abundance (genus Eubacterium eligens group id.14372)	Diabetic nephropathy (more control exclusions)	rs4583233	16	81820486	27.3633	A	C		0.0670205	0.0128122	2.83851e-07	0.289426	-0.011717	0.0248921	0.637846
1	72	Gut microbiota abundance (genus Eubacterium eligens group id.14372)	Diabetic nephropathy (more control exclusions)	rs56080211	2	110260993	18.9532	T	C		-0.123093	0.0282743	9.14282e-06	0.922821	0.0332207	0.0425313	0.43475
1	72	Gut microbiota abundance (genus Eubacterium eligens group id.14372)	Diabetic nephropathy (more control exclusions)	rs6923695	6	70956815	20.2428	T	G		0.103268	0.0229525	4.87405e-06	0.0664653	0.00503919	0.0450837	0.911003
1	73	Gut microbiota abundance (genus Eubacterium fissicatena group id.14373)	Diabetic nephropathy (more control exclusions)	rs10147907	14	89484373	18.9222	T	G		0.172263	0.039601	8.27237e-06	0.0776604	-0.0273972	0.042532	0.519475
1	73	Gut microbiota abundance (genus Eubacterium fissicatena group id.14373)	Diabetic nephropathy (more control exclusions)	rs11818408	10	96758467	19.9282	G	A		0.10585	0.0237114	8.20012e-06	0.395881	0.00303517	0.023064	0.895303
1	73	Gut microbiota abundance (genus Eubacterium fissicatena group id.14373)	Diabetic nephropathy (more control exclusions)	rs11876297	18	45753272	21.7789	T	C		0.131469	0.0281712	2.66557e-06	0.281671	0.0314889	0.0254484	0.215952
1	73	Gut microbiota abundance (genus Eubacterium fissicatena group id.14373)	Diabetic nephropathy (more control exclusions)	rs151257695	7	73043561	21.2167	A	G		0.20951	0.0454847	3.09678e-06	0.0709347	-0.0195801	0.0435652	0.653113
1	73	Gut microbiota abundance (genus Eubacterium fissicatena group id.14373)	Diabetic nephropathy (more control exclusions)	rs1768152	3	39604954	19.4623	C	T		-0.139489	0.0316186	8.70062e-06	0.89487	0.0778473	0.0367661	0.0342287
1	73	Gut microbiota abundance (genus Eubacterium fissicatena group id.14373)	Diabetic nephropathy (more control exclusions)	rs2733072	8	5433699	23.064	G	A		0.109644	0.0228306	1.49091e-06	0.504947	-0.0182939	0.0226075	0.418403
1	73	Gut microbiota abundance (genus Eubacterium fissicatena group id.14373)	Diabetic nephropathy (more control exclusions)	rs3771393	2	71145246	24.0737	T	C		-0.130842	0.0266671	7.37904e-07	0.806233	-0.0054926	0.0284407	0.846862
1	73	Gut microbiota abundance (genus Eubacterium fissicatena group id.14373)	Diabetic nephropathy (more control exclusions)	rs7104872	11	115165111	22.5484	G	A		0.138612	0.0291906	2.73149e-06	0.111293	-0.0162031	0.0356404	0.649379
1	74	Gut microbiota abundance (genus Eubacterium hallii group id.11338)	Diabetic nephropathy (more control exclusions)	rs10501370	11	58040621	20.9579	C	T		-0.115589	0.0252489	5.41914e-06	0.0632209	0.0237707	0.0464026	0.608461
1	74	Gut microbiota abundance (genus Eubacterium hallii group id.11338)	Diabetic nephropathy (more control exclusions)	rs10798999	1	34308917	22.5317	C	T		0.0601661	0.0126752	2.60555e-06	0.267598	0.0247306	0.0254742	0.331642
1	74	Gut microbiota abundance (genus Eubacterium hallii group id.11338)	Diabetic nephropathy (more control exclusions)	rs117748144	11	11771637	19.4365	T	C		-0.126582	0.028712	7.85995e-06	0.050987	-0.0277118	0.0510353	0.587135
1	74	Gut microbiota abundance (genus Eubacterium hallii group id.11338)	Diabetic nephropathy (more control exclusions)	rs13116360	4	111885431	26.8959	T	C		0.154124	0.0297185	2.9449e-07	0.0669801	0.0378117	0.045274	0.403619
1	74	Gut microbiota abundance (genus Eubacterium hallii group id.11338)	Diabetic nephropathy (more control exclusions)	rs17074066	4	183709536	18.4953	T	C		-0.0813986	0.0189272	9.3491e-06	0.0202255	0.0444893	0.0789296	0.572986
1	74	Gut microbiota abundance (genus Eubacterium hallii group id.11338)	Diabetic nephropathy (more control exclusions)	rs17474256	1	104524676	19.2973	G	A		0.0810805	0.0184573	9.45453e-06	0.0975794	0.00308141	0.0378764	0.93516
1	74	Gut microbiota abundance (genus Eubacterium hallii group id.11338)	Diabetic nephropathy (more control exclusions)	rs28584818	3	64664456	22.0411	A	G		0.126115	0.0268627	4.43231e-06	0.0802601	0.0281901	0.0415278	0.497249
1	74	Gut microbiota abundance (genus Eubacterium hallii group id.11338)	Diabetic nephropathy (more control exclusions)	rs60254196	7	148856720	21.8442	G	A		0.0522832	0.0111865	2.69675e-06	0.535391	0.0409931	0.0226161	0.0698988
1	74	Gut microbiota abundance (genus Eubacterium hallii group id.11338)	Diabetic nephropathy (more control exclusions)	rs630939	18	48384463	19.8062	C	T		-0.0508914	0.0114352	9.15756e-06	0.454462	-0.0113659	0.0226871	0.616381
1	74	Gut microbiota abundance (genus Eubacterium hallii group id.11338)	Diabetic nephropathy (more control exclusions)	rs6550770	3	23663416	19.9451	C	T		0.198087	0.0443545	4.82303e-06	0.957701	-0.0137354	0.0561795	0.80685
1	74	Gut microbiota abundance (genus Eubacterium hallii group id.11338)	Diabetic nephropathy (more control exclusions)	rs74018587	15	62014160	22.7338	C	T		0.208943	0.043822	3.70254e-06	0.0402014	0.0217212	0.0577128	0.706645
1	74	Gut microbiota abundance (genus Eubacterium hallii group id.11338)	Diabetic nephropathy (more control exclusions)	rs78056098	11	123789877	19.8955	G	T		-0.0507411	0.0113758	8.2882e-06	0.354878	0.0367395	0.023441	0.11704
1	74	Gut microbiota abundance (genus Eubacterium hallii group id.11338)	Diabetic nephropathy (more control exclusions)	rs949971	3	110283389	21.6461	T	G		-0.0540164	0.0116101	3.29003e-06	0.325538	-0.0179252	0.023985	0.454853
1	75	Gut microbiota abundance (genus Eubacterium nodatum group id.11297)	Diabetic nephropathy (more control exclusions)	rs10263623	7	64894137	19.4254	C	T		0.193496	0.0439023	8.90697e-06	0.0396288	-0.0243946	0.0575138	0.671455
1	75	Gut microbiota abundance (genus Eubacterium nodatum group id.11297)	Diabetic nephropathy (more control exclusions)	rs10458299	7	135052348	20.0132	T	C		-0.187753	0.041969	8.3672e-06	0.0747642	0.0215376	0.0422734	0.610413
1	75	Gut microbiota abundance (genus Eubacterium nodatum group id.11297)	Diabetic nephropathy (more control exclusions)	rs11006576	10	61322015	20.0669	A	G		-0.110167	0.024593	7.98656e-06	0.541121	-0.00914043	0.0226168	0.686107
1	75	Gut microbiota abundance (genus Eubacterium nodatum group id.11297)	Diabetic nephropathy (more control exclusions)	rs113893692	9	28245518	21.0379	C	T		-0.185107	0.0403573	5.75705e-06	0.124276	0.0589685	0.0343352	0.0858994
1	75	Gut microbiota abundance (genus Eubacterium nodatum group id.11297)	Diabetic nephropathy (more control exclusions)	rs34297067	14	52185888	29.9594	A	G		-0.186907	0.0341475	6.59781e-08	0.146598	-0.0117448	0.0315945	0.710091
1	75	Gut microbiota abundance (genus Eubacterium nodatum group id.11297)	Diabetic nephropathy (more control exclusions)	rs61841040	10	9659749	22.1078	G	T		0.160621	0.0341609	3.56139e-06	0.198931	0.025662	0.0281103	0.361294
1	75	Gut microbiota abundance (genus Eubacterium nodatum group id.11297)	Diabetic nephropathy (more control exclusions)	rs6818880	4	94712747	20.03	G	A		0.110081	0.0245964	7.82546e-06	0.532052	0.0376393	0.0226567	0.0966563
1	75	Gut microbiota abundance (genus Eubacterium nodatum group id.11297)	Diabetic nephropathy (more control exclusions)	rs77910827	9	96597985	23.8066	C	T		0.201788	0.0413568	9.05378e-07	0.108378	-0.0136134	0.0362672	0.70739
1	75	Gut microbiota abundance (genus Eubacterium nodatum group id.11297)	Diabetic nephropathy (more control exclusions)	rs7827125	8	4954912	20.3167	C	T		0.1223	0.0271331	7.17348e-06	0.279701	0.0331988	0.025078	0.185562
1	75	Gut microbiota abundance (genus Eubacterium nodatum group id.11297)	Diabetic nephropathy (more control exclusions)	rs7880204	1	171060821	20.7657	T	C		-0.125454	0.0275303	6.8388e-06	0.244655	0.00382325	0.026161	0.883809
1	75	Gut microbiota abundance (genus Eubacterium nodatum group id.11297)	Diabetic nephropathy (more control exclusions)	rs9425984	1	34529736	19.845	T	C		-0.130234	0.0292347	7.20676e-06	0.218767	0.0104	0.027078	0.700924
1	76	Gut microbiota abundance (genus Eubacterium oxidoreducens group id.11339)	Diabetic nephropathy (more control exclusions)	rs12129908	1	195064019	20.2852	A	C		-0.0893273	0.0198333	5.79522e-06	0.601336	0.00047172	0.0229495	0.983601
1	76	Gut microbiota abundance (genus Eubacterium oxidoreducens group id.11339)	Diabetic nephropathy (more control exclusions)	rs12423772	12	94515340	22.8342	G	T		0.14098	0.0295029	2.62924e-06	0.15345	-0.0529318	0.0317696	0.0956908
1	76	Gut microbiota abundance (genus Eubacterium oxidoreducens group id.11339)	Diabetic nephropathy (more control exclusions)	rs2973294	4	37526679	22.3309	G	T		0.0923559	0.0195439	2.38836e-06	0.413763	-0.000477511	0.0228238	0.983308
1	76	Gut microbiota abundance (genus Eubacterium oxidoreducens group id.11339)	Diabetic nephropathy (more control exclusions)	rs34561138	16	86480355	22.0864	G	A		0.216145	0.045992	2.51166e-06	0.0397058	0.094679	0.0570884	0.0972232
1	77	Gut microbiota abundance (genus Eubacterium rectale group id.14374)	Diabetic nephropathy (more control exclusions)	rs10248854	7	121281238	21.6405	C	A		-0.0527827	0.0113464	4.20678e-06	0.395031	0.0109061	0.0230052	0.635449
1	77	Gut microbiota abundance (genus Eubacterium rectale group id.14374)	Diabetic nephropathy (more control exclusions)	rs10797540	1	234530370	21.5514	A	G		0.0503179	0.0108389	3.53387e-06	0.445578	0.0247881	0.0226437	0.273648
1	77	Gut microbiota abundance (genus Eubacterium rectale group id.14374)	Diabetic nephropathy (more control exclusions)	rs314726	2	125553155	23.3295	T	C		0.0528824	0.0109486	1.37965e-06	0.496161	0.0181437	0.0226668	0.423448
1	77	Gut microbiota abundance (genus Eubacterium rectale group id.14374)	Diabetic nephropathy (more control exclusions)	rs35398954	15	93006765	26.6525	A	G		-0.0901402	0.0174602	5.39946e-07	0.161557	0.0295519	0.0306073	0.334286
1	77	Gut microbiota abundance (genus Eubacterium rectale group id.14374)	Diabetic nephropathy (more control exclusions)	rs59427698	9	129425745	19.379	A	G		-0.0576035	0.0130853	5.36908e-06	0.189898	-0.0357102	0.0287031	0.213453
1	78	Gut microbiota abundance (genus Eubacterium ruminantium group id.11340)	Diabetic nephropathy (more control exclusions)	rs10131724	14	52219066	23.2338	C	A		0.199832	0.0414577	2.38666e-06	0.900349	0.0816955	0.0382765	0.0328141
1	78	Gut microbiota abundance (genus Eubacterium ruminantium group id.11340)	Diabetic nephropathy (more control exclusions)	rs10923018	1	88523399	20.3777	G	A		0.0726438	0.0160924	6.79548e-06	0.579326	-0.018321	0.0227867	0.421386
1	78	Gut microbiota abundance (genus Eubacterium ruminantium group id.11340)	Diabetic nephropathy (more control exclusions)	rs11637981	15	61289622	20.733	T	G		0.073258	0.0160888	5.43676e-06	0.44389	-0.00198281	0.0225918	0.930062
1	78	Gut microbiota abundance (genus Eubacterium ruminantium group id.11340)	Diabetic nephropathy (more control exclusions)	rs13025464	2	201610645	20.2522	C	T		0.0737077	0.0163786	6.96835e-06	0.596571	-0.00355514	0.0229476	0.876881
1	78	Gut microbiota abundance (genus Eubacterium ruminantium group id.11340)	Diabetic nephropathy (more control exclusions)	rs139749	22	25303055	24.2194	C	T		-0.0845439	0.0171791	8.58836e-07	0.341672	0.0298846	0.0237849	0.208952
1	78	Gut microbiota abundance (genus Eubacterium ruminantium group id.11340)	Diabetic nephropathy (more control exclusions)	rs16891896	5	33897589	20.0269	G	A		-0.174787	0.0390573	2.38122e-06	0.0853387	0.00554068	0.0401143	0.890144
1	78	Gut microbiota abundance (genus Eubacterium ruminantium group id.11340)	Diabetic nephropathy (more control exclusions)	rs17519472	12	30360954	21.2274	C	T		0.107804	0.0233984	4.7036e-06	0.138524	-0.0328587	0.0326766	0.31462
1	78	Gut microbiota abundance (genus Eubacterium ruminantium group id.11340)	Diabetic nephropathy (more control exclusions)	rs209813	6	11953633	19.1654	G	A		-0.103488	0.0236391	9.23145e-06	0.145844	-0.0068773	0.031873	0.829166
1	78	Gut microbiota abundance (genus Eubacterium ruminantium group id.11340)	Diabetic nephropathy (more control exclusions)	rs2116427	5	121182996	24.9833	A	G		0.0911461	0.0182353	4.67369e-07	0.255178	0.0429122	0.0257508	0.0956269
1	78	Gut microbiota abundance (genus Eubacterium ruminantium group id.11340)	Diabetic nephropathy (more control exclusions)	rs2229917	9	130980937	22.4673	A	G		0.153538	0.0323922	2.15894e-06	0.0422201	0.0626493	0.0565149	0.267626
1	78	Gut microbiota abundance (genus Eubacterium ruminantium group id.11340)	Diabetic nephropathy (more control exclusions)	rs2418654	2	71247578	20.3883	C	T		-0.0748879	0.0165852	6.17248e-06	0.433372	0.0489673	0.0229766	0.0330742
1	78	Gut microbiota abundance (genus Eubacterium ruminantium group id.11340)	Diabetic nephropathy (more control exclusions)	rs2817174	1	3044181	20.1245	C	T		-0.0734306	0.0163687	7.86955e-06	0.39672	-0.0324101	0.0229925	0.158661
1	78	Gut microbiota abundance (genus Eubacterium ruminantium group id.11340)	Diabetic nephropathy (more control exclusions)	rs57340348	6	130030114	21.3105	T	C		-0.0979429	0.0212166	4.93276e-06	0.20209	0.00296886	0.0281866	0.916115
1	78	Gut microbiota abundance (genus Eubacterium ruminantium group id.11340)	Diabetic nephropathy (more control exclusions)	rs606117	9	2539358	21.2961	G	A		-0.0833243	0.018056	4.81637e-06	0.727294	-0.0287626	0.0252226	0.254141
1	78	Gut microbiota abundance (genus Eubacterium ruminantium group id.11340)	Diabetic nephropathy (more control exclusions)	rs6676699	1	197978281	20.4388	T	G		0.0888124	0.0196447	6.37984e-06	0.700914	0.00558439	0.0246423	0.820721
1	78	Gut microbiota abundance (genus Eubacterium ruminantium group id.11340)	Diabetic nephropathy (more control exclusions)	rs7000472	8	138626268	21.284	G	A		0.0762282	0.016523	4.06846e-06	0.584248	-0.0357803	0.0228968	0.118128
1	78	Gut microbiota abundance (genus Eubacterium ruminantium group id.11340)	Diabetic nephropathy (more control exclusions)	rs72836424	10	129037453	21.6238	C	T		-0.139825	0.030069	2.62126e-06	0.111624	-0.0771441	0.0359562	0.0319124
1	78	Gut microbiota abundance (genus Eubacterium ruminantium group id.11340)	Diabetic nephropathy (more control exclusions)	rs73139629	12	63306003	21.5551	A	C		-0.115098	0.0247909	5.36204e-06	0.0917357	0.026831	0.0387187	0.488327
1	79	Gut microbiota abundance (genus Eubacterium ventriosum group id.11341)	Diabetic nephropathy (more control exclusions)	rs11617697	13	98785900	25.0799	A	G		-0.143349	0.0286241	7.21755e-07	0.0557345	-0.00907651	0.0493659	0.854122
1	79	Gut microbiota abundance (genus Eubacterium ventriosum group id.11341)	Diabetic nephropathy (more control exclusions)	rs12964517	18	22460785	22.6238	G	A		0.0587198	0.0123453	2.07501e-06	0.282556	0.00789183	0.025003	0.752279
1	79	Gut microbiota abundance (genus Eubacterium ventriosum group id.11341)	Diabetic nephropathy (more control exclusions)	rs13082419	3	107736434	19.6608	C	T		-0.0715522	0.016137	9.55983e-06	0.110463	0.0178477	0.0356956	0.617076
1	79	Gut microbiota abundance (genus Eubacterium ventriosum group id.11341)	Diabetic nephropathy (more control exclusions)	rs16884680	8	114445055	22.3088	G	T		-0.0906428	0.0191909	1.73968e-06	0.103295	-0.0103847	0.037243	0.780371
1	79	Gut microbiota abundance (genus Eubacterium ventriosum group id.11341)	Diabetic nephropathy (more control exclusions)	rs35179274	14	51960625	20.7025	C	T		-0.0627263	0.013786	5.75798e-06	0.179011	-0.0118788	0.0291133	0.683258
1	79	Gut microbiota abundance (genus Eubacterium ventriosum group id.11341)	Diabetic nephropathy (more control exclusions)	rs3809430	14	44975510	21.4258	T	C		-0.0548171	0.0118426	3.5532e-06	0.307943	0.015866	0.0243289	0.514306
1	79	Gut microbiota abundance (genus Eubacterium ventriosum group id.11341)	Diabetic nephropathy (more control exclusions)	rs57199565	3	190223732	23.8961	T	C		0.0783394	0.0160257	7.9704e-07	0.201701	0.0441874	0.0292354	0.130678
1	79	Gut microbiota abundance (genus Eubacterium ventriosum group id.11341)	Diabetic nephropathy (more control exclusions)	rs66746423	1	109398264	20.7495	C	T		0.0751501	0.0164978	6.11139e-06	0.15221	0.0183402	0.031246	0.557231
1	79	Gut microbiota abundance (genus Eubacterium ventriosum group id.11341)	Diabetic nephropathy (more control exclusions)	rs6704822	2	203661779	19.6608	G	A		-0.0739179	0.0166705	6.62232e-06	0.870049	0.0362645	0.0334953	0.278953
1	79	Gut microbiota abundance (genus Eubacterium ventriosum group id.11341)	Diabetic nephropathy (more control exclusions)	rs72783037	16	60348381	21.0124	C	A		0.0658926	0.0143747	6.54757e-06	0.206336	-0.0298717	0.0277098	0.281026
1	79	Gut microbiota abundance (genus Eubacterium ventriosum group id.11341)	Diabetic nephropathy (more control exclusions)	rs73615400	20	50140919	24.4429	T	C		-0.0956303	0.0193428	9.53608e-07	0.0968974	0.0343263	0.0381099	0.367738
1	79	Gut microbiota abundance (genus Eubacterium ventriosum group id.11341)	Diabetic nephropathy (more control exclusions)	rs73849225	4	126371814	18.9079	T	C		0.0975711	0.0224388	5.20907e-06	0.0828881	-0.0153603	0.0405533	0.70486
1	79	Gut microbiota abundance (genus Eubacterium ventriosum group id.11341)	Diabetic nephropathy (more control exclusions)	rs78250280	1	147291928	20.798	G	A		0.0749762	0.0164404	3.35792e-06	0.142051	-0.0364425	0.0321998	0.257735
1	79	Gut microbiota abundance (genus Eubacterium ventriosum group id.11341)	Diabetic nephropathy (more control exclusions)	rs876734	12	52423996	21.7928	T	C		0.0618696	0.0132532	2.88908e-06	0.717612	-0.0273226	0.0251273	0.276874
1	79	Gut microbiota abundance (genus Eubacterium ventriosum group id.11341)	Diabetic nephropathy (more control exclusions)	rs9316536	13	51938576	19.9107	T	G		-0.0817111	0.0183121	7.8352e-06	0.142308	0.0175704	0.0326715	0.590723
1	80	Gut microbiota abundance (genus Eubacterium xylanophilum group id.14375)	Diabetic nephropathy (more control exclusions)	rs10140184	14	73181783	20.959	A	C		0.0576795	0.012599	4.95861e-06	0.474726	0.0448915	0.0228541	0.0494994
1	80	Gut microbiota abundance (genus Eubacterium xylanophilum group id.14375)	Diabetic nephropathy (more control exclusions)	rs10917203	1	22627266	21.8982	A	C		0.0612633	0.0130917	3.15152e-06	0.393301	0.0108348	0.0230386	0.638149
1	80	Gut microbiota abundance (genus Eubacterium xylanophilum group id.14375)	Diabetic nephropathy (more control exclusions)	rs13239072	7	43566344	23.1972	G	A		0.0687427	0.0142728	1.81782e-06	0.276307	0.00766627	0.025075	0.759808
1	80	Gut microbiota abundance (genus Eubacterium xylanophilum group id.14375)	Diabetic nephropathy (more control exclusions)	rs17830032	20	57995506	26.7491	G	A		-0.160597	0.0310515	2.38891e-07	0.0811683	-0.0322767	0.0417691	0.439676
1	80	Gut microbiota abundance (genus Eubacterium xylanophilum group id.14375)	Diabetic nephropathy (more control exclusions)	rs1999224	9	130498120	21.7489	G	T		-0.0949051	0.0203503	3.75491e-06	0.0973114	0.0305826	0.0377103	0.417373
1	80	Gut microbiota abundance (genus Eubacterium xylanophilum group id.14375)	Diabetic nephropathy (more control exclusions)	rs2012708	16	84790559	20.4013	G	A		-0.0573202	0.0126905	6.52544e-06	0.655619	-0.0211511	0.023653	0.3712
1	80	Gut microbiota abundance (genus Eubacterium xylanophilum group id.14375)	Diabetic nephropathy (more control exclusions)	rs3124075	1	246780619	19.8416	C	T		-0.0550522	0.0123591	8.03508e-06	0.541871	-0.0566137	0.0225307	0.0119798
1	81	Gut microbiota abundance (genus Faecalibacterium id.2057)	Diabetic nephropathy (more control exclusions)	rs10927394	1	245267339	20.5494	G	T		-0.232262	0.0512364	7.01892e-06	0.0188618	0.112628	0.0821114	0.170172
1	81	Gut microbiota abundance (genus Faecalibacterium id.2057)	Diabetic nephropathy (more control exclusions)	rs114946999	2	37125235	20.649	C	T		-0.0861565	0.01896	5.69574e-06	0.125879	-0.0153071	0.0339078	0.651678
1	81	Gut microbiota abundance (genus Faecalibacterium id.2057)	Diabetic nephropathy (more control exclusions)	rs11776390	8	38593645	20.7933	T	C		-0.078354	0.017183	6.39676e-06	0.0660586	0.07304	0.0453618	0.107362
1	81	Gut microbiota abundance (genus Faecalibacterium id.2057)	Diabetic nephropathy (more control exclusions)	rs1271565	14	64044097	23.1956	C	T		-0.0576251	0.0119649	1.3017e-06	0.260912	-0.0174628	0.025611	0.495335
1	81	Gut microbiota abundance (genus Faecalibacterium id.2057)	Diabetic nephropathy (more control exclusions)	rs12753492	1	14201546	18.2951	A	C		0.0641305	0.0149933	8.80278e-06	0.113087	0.0438196	0.0355322	0.217487
1	81	Gut microbiota abundance (genus Faecalibacterium id.2057)	Diabetic nephropathy (more control exclusions)	rs2835874	21	39027901	19.4395	T	C		-0.0866356	0.0196496	7.54397e-06	0.0357184	-0.022296	0.059761	0.709085
1	81	Gut microbiota abundance (genus Faecalibacterium id.2057)	Diabetic nephropathy (more control exclusions)	rs6910935	6	131587157	23.6991	G	A		-0.134864	0.0277032	1.37848e-06	0.939505	-0.018797	0.0466012	0.686684
1	81	Gut microbiota abundance (genus Faecalibacterium id.2057)	Diabetic nephropathy (more control exclusions)	rs75499067	16	6099863	23.9005	C	T		0.227585	0.0465522	1.76449e-06	0.0742557	-0.0143979	0.0427538	0.736295
1	81	Gut microbiota abundance (genus Faecalibacterium id.2057)	Diabetic nephropathy (more control exclusions)	rs79656633	1	111036827	20.326	T	C		0.145631	0.0323019	8.13561e-06	0.100884	-0.0656247	0.0377239	0.0819276
1	81	Gut microbiota abundance (genus Faecalibacterium id.2057)	Diabetic nephropathy (more control exclusions)	rs9536330	13	53567017	20.026	T	C		-0.048317	0.010797	5.33261e-06	0.473138	-0.0102173	0.0225553	0.650556
1	82	Gut microbiota abundance (genus Family XIII AD3011 group id.11293)	Diabetic nephropathy (more control exclusions)	rs11126423	2	74195551	21.2263	T	C		-0.0904399	0.0196301	5.91248e-06	0.906999	0.0204211	0.039239	0.602765
1	82	Gut microbiota abundance (genus Family XIII AD3011 group id.11293)	Diabetic nephropathy (more control exclusions)	rs11736617	4	38917830	19.4751	G	A		-0.0759493	0.0172101	9.02049e-06	0.0549325	0.0845954	0.0496001	0.0880927
1	82	Gut microbiota abundance (genus Family XIII AD3011 group id.11293)	Diabetic nephropathy (more control exclusions)	rs12812672	12	18127597	21.2733	T	C		-0.096065	0.020828	2.55806e-06	0.071298	0.0209554	0.0433151	0.628536
1	82	Gut microbiota abundance (genus Family XIII AD3011 group id.11293)	Diabetic nephropathy (more control exclusions)	rs149302	5	14159925	20.3206	T	C		-0.0645635	0.0143225	7.48187e-06	0.232457	0.0416965	0.0265882	0.116827
1	82	Gut microbiota abundance (genus Family XIII AD3011 group id.11293)	Diabetic nephropathy (more control exclusions)	rs16840310	1	240694163	24.78	G	A		0.0608052	0.0122149	6.75118e-07	0.570248	0.0107158	0.0228561	0.639186
1	82	Gut microbiota abundance (genus Family XIII AD3011 group id.11293)	Diabetic nephropathy (more control exclusions)	rs17156849	7	28603985	21.1813	G	A		-0.112891	0.0245292	4.1917e-06	0.0591036	-0.0223341	0.0476161	0.639038
1	82	Gut microbiota abundance (genus Family XIII AD3011 group id.11293)	Diabetic nephropathy (more control exclusions)	rs62029761	16	16006242	21.7616	A	G		0.128753	0.0276002	3.89081e-06	0.0578697	0.0141749	0.049473	0.774481
1	82	Gut microbiota abundance (genus Family XIII AD3011 group id.11293)	Diabetic nephropathy (more control exclusions)	rs62200412	20	4618639	23.8944	C	T		-0.0800851	0.0163834	5.80216e-07	0.260977	0.015778	0.0259571	0.543287
1	82	Gut microbiota abundance (genus Family XIII AD3011 group id.11293)	Diabetic nephropathy (more control exclusions)	rs72730932	1	192019835	25.7981	C	A		-0.0899559	0.0177107	6.88763e-07	0.0937479	-0.0483092	0.0384596	0.209079
1	82	Gut microbiota abundance (genus Family XIII AD3011 group id.11293)	Diabetic nephropathy (more control exclusions)	rs739451	9	136678954	19.3862	C	T		0.0649589	0.0147534	7.87807e-06	0.207279	-0.0151398	0.0277063	0.584766
1	82	Gut microbiota abundance (genus Family XIII AD3011 group id.11293)	Diabetic nephropathy (more control exclusions)	rs9837139	3	29811865	19.99	A	G		0.10752	0.0240482	8.70803e-06	0.0855685	0.0237013	0.0404208	0.557631
1	83	Gut microbiota abundance (genus Family XIII UCG001 id.11294)	Diabetic nephropathy (more control exclusions)	rs112362903	17	33761027	20.001	A	G		-0.149047	0.0333271	7.87771e-06	0.034169	-0.100191	0.0624308	0.108531
1	83	Gut microbiota abundance (genus Family XIII UCG001 id.11294)	Diabetic nephropathy (more control exclusions)	rs12049454	1	85228325	23.3119	T	C		-0.0647298	0.0134065	1.17379e-06	0.396289	0.0509652	0.0230613	0.0271057
1	83	Gut microbiota abundance (genus Family XIII UCG001 id.11294)	Diabetic nephropathy (more control exclusions)	rs1426266	3	188224096	23.5465	C	T		0.0665521	0.0137151	1.24934e-06	0.728006	-0.00241447	0.0253529	0.924129
1	83	Gut microbiota abundance (genus Family XIII UCG001 id.11294)	Diabetic nephropathy (more control exclusions)	rs61809296	1	183438002	20.3077	A	G		-0.110567	0.0245355	9.79873e-06	0.087726	-0.0157142	0.0398596	0.693403
1	83	Gut microbiota abundance (genus Family XIII UCG001 id.11294)	Diabetic nephropathy (more control exclusions)	rs62414802	6	76598635	20.6762	C	T		-0.0611904	0.013457	4.29181e-06	0.249068	0.00350997	0.0259902	0.892572
1	83	Gut microbiota abundance (genus Family XIII UCG001 id.11294)	Diabetic nephropathy (more control exclusions)	rs7119679	11	94681786	21.4287	G	A		-0.0809085	0.0174782	3.52493e-06	0.240847	-0.025086	0.0265873	0.345408
1	83	Gut microbiota abundance (genus Family XIII UCG001 id.11294)	Diabetic nephropathy (more control exclusions)	rs76463770	3	45479090	21.1582	A	G		0.19313	0.0419866	3.77477e-06	0.030418	0.0172696	0.0645981	0.789207
1	84	Gut microbiota abundance (genus Flavonifractor id.2059)	Diabetic nephropathy (more control exclusions)	rs114873521	5	168218403	19.5606	C	T		-0.130067	0.0294087	7.12525e-06	0.072506	-0.0631261	0.0435752	0.14743
1	84	Gut microbiota abundance (genus Flavonifractor id.2059)	Diabetic nephropathy (more control exclusions)	rs11811696	1	237351354	23.1905	T	C		-0.116063	0.0241012	2.07348e-06	0.0816602	-0.0610758	0.0412138	0.13836
1	84	Gut microbiota abundance (genus Flavonifractor id.2059)	Diabetic nephropathy (more control exclusions)	rs12030302	1	77887835	25.3607	G	A		0.0692276	0.0137467	5.60841e-07	0.528371	-0.0199641	0.0225545	0.376077
1	84	Gut microbiota abundance (genus Flavonifractor id.2059)	Diabetic nephropathy (more control exclusions)	rs34066017	11	44849689	22.8785	A	G		0.0764294	0.0159789	1.52086e-06	0.20504	0.00234585	0.0279642	0.933146
1	85	Gut microbiota abundance (genus Fusicatenibacter id.11305)	Diabetic nephropathy (more control exclusions)	rs10439674	21	42681392	19.3666	A	G		-0.0572129	0.0130007	7.68493e-06	0.202433	0.00055324	0.0279709	0.98422
1	85	Gut microbiota abundance (genus Fusicatenibacter id.11305)	Diabetic nephropathy (more control exclusions)	rs167879	20	55937366	19.6561	T	C		0.0659543	0.0148763	5.86894e-06	0.851831	0.00123992	0.0315915	0.968692
1	85	Gut microbiota abundance (genus Fusicatenibacter id.11305)	Diabetic nephropathy (more control exclusions)	rs1864685	17	70721782	20.9491	A	C		-0.0494799	0.0108105	4.96158e-06	0.407322	0.0145265	0.0228769	0.525437
1	85	Gut microbiota abundance (genus Fusicatenibacter id.11305)	Diabetic nephropathy (more control exclusions)	rs2025938	10	112177119	22.1722	G	A		-0.0967298	0.0205426	2.98834e-06	0.0660297	-0.140256	0.0469783	0.00283074
1	85	Gut microbiota abundance (genus Fusicatenibacter id.11305)	Diabetic nephropathy (more control exclusions)	rs206581	18	10370596	19.7476	A	G		-0.0568339	0.0127894	8.95757e-06	0.217879	0.0335186	0.0272419	0.218546
1	85	Gut microbiota abundance (genus Fusicatenibacter id.11305)	Diabetic nephropathy (more control exclusions)	rs2132128	8	15360718	23.1757	G	A		-0.0771914	0.0160344	1.07686e-06	0.102732	-0.043876	0.0373646	0.240287
1	85	Gut microbiota abundance (genus Fusicatenibacter id.11305)	Diabetic nephropathy (more control exclusions)	rs3303	10	120447429	21.8387	T	C		-0.0953657	0.020407	3.93895e-06	0.0650992	-0.0146589	0.0458193	0.749023
1	85	Gut microbiota abundance (genus Fusicatenibacter id.11305)	Diabetic nephropathy (more control exclusions)	rs4378146	1	24927625	24.2391	A	C		-0.0616691	0.0125259	7.20444e-07	0.254478	0.0159354	0.0258105	0.536972
1	85	Gut microbiota abundance (genus Fusicatenibacter id.11305)	Diabetic nephropathy (more control exclusions)	rs60254196	7	148856720	20.2734	G	A		0.0492427	0.0109365	5.46739e-06	0.535391	0.0409931	0.0226161	0.0698988
1	85	Gut microbiota abundance (genus Fusicatenibacter id.11305)	Diabetic nephropathy (more control exclusions)	rs62187631	2	226649570	19.9118	T	C		-0.0710571	0.015924	4.54527e-06	0.193139	-0.00889906	0.0283624	0.753701
1	85	Gut microbiota abundance (genus Fusicatenibacter id.11305)	Diabetic nephropathy (more control exclusions)	rs62353480	5	29595000	23.2098	A	G		-0.0701397	0.0145589	1.56769e-06	0.174274	-0.0104509	0.0300099	0.727652
1	85	Gut microbiota abundance (genus Fusicatenibacter id.11305)	Diabetic nephropathy (more control exclusions)	rs6515626	20	25257001	20.3861	G	A		0.141575	0.0313559	7.28652e-06	0.0669134	-0.029186	0.0450356	0.516942
1	85	Gut microbiota abundance (genus Fusicatenibacter id.11305)	Diabetic nephropathy (more control exclusions)	rs704418	3	64252803	23.9365	C	T		-0.0739124	0.0151073	7.77428e-07	0.868066	-0.0398706	0.0338923	0.239438
1	85	Gut microbiota abundance (genus Fusicatenibacter id.11305)	Diabetic nephropathy (more control exclusions)	rs73103914	12	58658311	19.7354	A	G		-0.0597324	0.0134458	8.29564e-06	0.150146	-0.0457621	0.0315558	0.147003
1	85	Gut microbiota abundance (genus Fusicatenibacter id.11305)	Diabetic nephropathy (more control exclusions)	rs792108	2	5532793	19.939	C	T		0.0508345	0.0113843	8.49533e-06	0.59016	0.0216908	0.0228089	0.341613
1	85	Gut microbiota abundance (genus Fusicatenibacter id.11305)	Diabetic nephropathy (more control exclusions)	rs8028026	15	88353215	19.2589	G	A		0.0792146	0.0180505	8.06325e-06	0.907621	-0.0582591	0.0388332	0.133552
1	85	Gut microbiota abundance (genus Fusicatenibacter id.11305)	Diabetic nephropathy (more control exclusions)	rs8063430	16	73821805	21.9237	T	C		-0.104026	0.022217	4.9289e-06	0.0511465	0.00758894	0.0513045	0.882406
1	85	Gut microbiota abundance (genus Fusicatenibacter id.11305)	Diabetic nephropathy (more control exclusions)	rs9905659	17	70697344	20.3541	G	A		-0.061617	0.0136576	7.30988e-06	0.183345	-0.0502652	0.0290765	0.0838591
1	86	Gut microbiota abundance (genus Gordonibacter id.821)	Diabetic nephropathy (more control exclusions)	rs13412653	2	30158494	20.2291	A	C		0.107597	0.0239228	8.61133e-06	0.371399	0.00993424	0.0232397	0.669038
1	86	Gut microbiota abundance (genus Gordonibacter id.821)	Diabetic nephropathy (more control exclusions)	rs16955299	17	52957210	20.5272	G	A		-0.196423	0.0433538	6.37016e-06	0.0990772	-0.03536	0.0377844	0.349357
1	86	Gut microbiota abundance (genus Gordonibacter id.821)	Diabetic nephropathy (more control exclusions)	rs35042269	4	8142607	19.9853	C	A		-0.180293	0.0403296	8.10849e-06	0.113208	-0.0106667	0.0355437	0.7641
1	86	Gut microbiota abundance (genus Gordonibacter id.821)	Diabetic nephropathy (more control exclusions)	rs3765837	1	210628449	19.3481	T	G		-0.190729	0.0433608	7.16902e-06	0.0716077	0.0149839	0.043491	0.730447
1	86	Gut microbiota abundance (genus Gordonibacter id.821)	Diabetic nephropathy (more control exclusions)	rs71545975	7	47144505	20.6393	A	G		-0.153972	0.0338918	7.03947e-06	0.17103	0.0345516	0.0298178	0.246556
1	86	Gut microbiota abundance (genus Gordonibacter id.821)	Diabetic nephropathy (more control exclusions)	rs72714787	4	136768501	23.1409	C	A		0.181405	0.0377102	1.42889e-06	0.131903	0.00222061	0.0333918	0.946978
1	86	Gut microbiota abundance (genus Gordonibacter id.821)	Diabetic nephropathy (more control exclusions)	rs7294633	12	29024534	26.501	T	C		-0.12867	0.0249946	3.43764e-07	0.726701	-0.0105812	0.0252602	0.675299
1	86	Gut microbiota abundance (genus Gordonibacter id.821)	Diabetic nephropathy (more control exclusions)	rs768830	7	18970607	20.2123	A	G		-0.149852	0.0333315	7.75586e-06	0.843455	-0.00639839	0.0309035	0.835976
1	87	Gut microbiota abundance (genus Haemophilus id.3698)	Diabetic nephropathy (more control exclusions)	rs111582866	16	48742489	22.8148	G	A		-0.124265	0.026016	1.27347e-06	0.0878707	-0.00714457	0.0396822	0.857117
1	87	Gut microbiota abundance (genus Haemophilus id.3698)	Diabetic nephropathy (more control exclusions)	rs4822728	22	26891808	21.7398	T	C		0.0705861	0.0151388	3.47848e-06	0.482561	0.0179265	0.0224775	0.425143
1	87	Gut microbiota abundance (genus Haemophilus id.3698)	Diabetic nephropathy (more control exclusions)	rs78909003	9	105650242	23.8805	T	C		-0.246256	0.0503924	1.66744e-06	0.0549607	-0.0243025	0.0492067	0.621387
1	87	Gut microbiota abundance (genus Haemophilus id.3698)	Diabetic nephropathy (more control exclusions)	rs9328464	6	8350917	23.6151	T	C		0.0723095	0.0148799	1.42269e-06	0.446029	0.00316873	0.0225887	0.888439
1	87	Gut microbiota abundance (genus Haemophilus id.3698)	Diabetic nephropathy (more control exclusions)	rs9382510	6	55448491	29.342	C	T		-0.093521	0.0172649	7.12049e-08	0.264608	0.0240809	0.0257404	0.349517
1	87	Gut microbiota abundance (genus Haemophilus id.3698)	Diabetic nephropathy (more control exclusions)	rs9895850	17	64535013	21.4368	T	C		-0.192957	0.0416755	2.14062e-06	0.0440727	0.119078	0.0549144	0.0301259
1	88	Gut microbiota abundance (genus Holdemanella id.11393)	Diabetic nephropathy (more control exclusions)	rs12513188	4	71000791	21.4264	G	A		0.0903906	0.0195276	4.65479e-06	0.269794	-0.0401125	0.025425	0.11464
1	88	Gut microbiota abundance (genus Holdemanella id.11393)	Diabetic nephropathy (more control exclusions)	rs17586763	13	50932063	19.8505	T	C		-0.227285	0.0510135	7.71951e-06	0.0513898	-0.0861597	0.0504199	0.0874802
1	88	Gut microbiota abundance (genus Holdemanella id.11393)	Diabetic nephropathy (more control exclusions)	rs1926302	1	65153340	21.7679	G	A		-0.107972	0.0231421	7.50136e-06	0.224844	-0.0562744	0.027041	0.0374266
1	88	Gut microbiota abundance (genus Holdemanella id.11393)	Diabetic nephropathy (more control exclusions)	rs34187114	8	138623633	21.3805	C	A		-0.104505	0.022601	5.13499e-06	0.11142	-0.0169348	0.0355743	0.634046
1	88	Gut microbiota abundance (genus Holdemanella id.11393)	Diabetic nephropathy (more control exclusions)	rs35228298	3	85392882	21.2306	G	A		0.0934832	0.0202886	7.29844e-06	0.160453	0.0550517	0.030794	0.0738176
1	88	Gut microbiota abundance (genus Holdemanella id.11393)	Diabetic nephropathy (more control exclusions)	rs4541991	9	105004835	22.747	T	C		-0.0927334	0.0194435	2.10092e-06	0.323535	0.049417	0.0241175	0.0404613
1	88	Gut microbiota abundance (genus Holdemanella id.11393)	Diabetic nephropathy (more control exclusions)	rs607782	6	4148609	24.5177	C	T		0.0854214	0.0172515	7.19449e-07	0.610706	0.0365939	0.0233022	0.116321
1	88	Gut microbiota abundance (genus Holdemanella id.11393)	Diabetic nephropathy (more control exclusions)	rs62113381	19	7668225	20.653	T	C		-0.105447	0.0232029	5.53886e-06	0.130612	0.0309105	0.0332789	0.352977
1	88	Gut microbiota abundance (genus Holdemanella id.11393)	Diabetic nephropathy (more control exclusions)	rs73011279	19	15020095	23.2745	T	C		-0.0961669	0.0199336	1.36044e-06	0.233978	0.0135196	0.0267895	0.613797
1	88	Gut microbiota abundance (genus Holdemanella id.11393)	Diabetic nephropathy (more control exclusions)	rs75764681	10	4494630	22.3376	T	C		-0.283103	0.0598999	1.94272e-06	0.0451271	0.0251813	0.054878	0.646335
1	88	Gut microbiota abundance (genus Holdemanella id.11393)	Diabetic nephropathy (more control exclusions)	rs8113760	19	43851935	20.7561	G	A		0.078999	0.01734	4.62392e-06	0.312158	0.0208151	0.0243403	0.392457
1	89	Gut microbiota abundance (genus Holdemania id.2157)	Diabetic nephropathy (more control exclusions)	rs10885477	10	115332413	20.0373	T	C		-0.135137	0.0301894	8.59825e-06	0.0499749	-0.0716136	0.0513762	0.163346
1	89	Gut microbiota abundance (genus Holdemania id.2157)	Diabetic nephropathy (more control exclusions)	rs11080063	17	26789271	19.7113	G	A		-0.0665238	0.0149837	6.66884e-06	0.405626	0.02231	0.0228658	0.329217
1	89	Gut microbiota abundance (genus Holdemania id.2157)	Diabetic nephropathy (more control exclusions)	rs111745969	15	93110222	20.6158	A	G		0.120677	0.0265781	3.70775e-06	0.13669	-0.0204527	0.0328625	0.533697
1	89	Gut microbiota abundance (genus Holdemania id.2157)	Diabetic nephropathy (more control exclusions)	rs113593397	8	123973840	20.8269	A	G		-0.128935	0.0282526	9.35729e-06	0.0965905	-0.0231523	0.0380581	0.542963
1	89	Gut microbiota abundance (genus Holdemania id.2157)	Diabetic nephropathy (more control exclusions)	rs116500994	13	81685543	21.9807	G	T		-0.13755	0.0293386	2.34477e-06	0.0466911	-0.0344707	0.054087	0.523916
1	89	Gut microbiota abundance (genus Holdemania id.2157)	Diabetic nephropathy (more control exclusions)	rs12701617	7	38292857	19.5453	A	G		-0.0660617	0.0149427	9.51853e-06	0.464964	-0.00778097	0.0225438	0.729983
1	89	Gut microbiota abundance (genus Holdemania id.2157)	Diabetic nephropathy (more control exclusions)	rs1867876	11	18768068	27.0093	T	C		0.0842919	0.0162192	2.7388e-07	0.298417	0.0142266	0.024521	0.561794
1	89	Gut microbiota abundance (genus Holdemania id.2157)	Diabetic nephropathy (more control exclusions)	rs4146507	5	106209093	20.1673	C	T		0.079488	0.0177002	7.2297e-06	0.243918	-0.0219047	0.026229	0.403644
1	89	Gut microbiota abundance (genus Holdemania id.2157)	Diabetic nephropathy (more control exclusions)	rs73139538	7	63323145	20.5903	G	A		-0.148594	0.0327469	7.77177e-06	0.0293037	-0.113223	0.0670165	0.0911276
1	89	Gut microbiota abundance (genus Holdemania id.2157)	Diabetic nephropathy (more control exclusions)	rs77293403	5	77388406	23.1818	A	G		0.164556	0.0341775	1.77468e-06	0.0354396	-0.0811912	0.0600237	0.176167
1	89	Gut microbiota abundance (genus Holdemania id.2157)	Diabetic nephropathy (more control exclusions)	rs80149660	10	129908282	20.1383	C	T		-0.232987	0.0519183	6.04213e-06	0.0436686	0.0512501	0.0547977	0.349654
1	89	Gut microbiota abundance (genus Holdemania id.2157)	Diabetic nephropathy (more control exclusions)	rs9500080	6	105737322	26.8402	C	T		0.0926764	0.0178886	4.08517e-07	0.172775	-0.0384951	0.029692	0.194811
1	89	Gut microbiota abundance (genus Holdemania id.2157)	Diabetic nephropathy (more control exclusions)	rs9529719	13	70856516	21.281	C	T		-0.074038	0.0160494	5.96664e-06	0.67622	0.0185866	0.0240564	0.439745
1	89	Gut microbiota abundance (genus Holdemania id.2157)	Diabetic nephropathy (more control exclusions)	rs967319	3	60615680	19.9098	T	C		0.0788638	0.0176744	8.38147e-06	0.239542	0.0326453	0.0263766	0.215841
1	90	Gut microbiota abundance (genus Howardella id.2000)	Diabetic nephropathy (more control exclusions)	rs10048062	15	98476920	19.1718	C	T		-0.147352	0.0336531	8.58875e-06	0.0895035	-0.00880794	0.0392471	0.822429
1	90	Gut microbiota abundance (genus Howardella id.2000)	Diabetic nephropathy (more control exclusions)	rs12452946	17	17253288	21.3695	A	G		-0.105833	0.0228941	3.80391e-06	0.497965	-0.0124519	0.0224721	0.579506
1	90	Gut microbiota abundance (genus Howardella id.2000)	Diabetic nephropathy (more control exclusions)	rs1484873	18	43206985	24.1773	G	A		0.227831	0.046335	2.55918e-06	0.847736	0.0299798	0.0315317	0.341713
1	90	Gut microbiota abundance (genus Howardella id.2000)	Diabetic nephropathy (more control exclusions)	rs17167098	7	133154356	23.1419	G	A		-0.169366	0.0352068	1.12323e-06	0.136318	0.0244391	0.0327828	0.455978
1	90	Gut microbiota abundance (genus Howardella id.2000)	Diabetic nephropathy (more control exclusions)	rs2154047	14	95452797	21.0101	A	C		0.192557	0.0420093	9.97034e-06	0.911668	-0.0319249	0.0392921	0.416504
1	90	Gut microbiota abundance (genus Howardella id.2000)	Diabetic nephropathy (more control exclusions)	rs36081916	7	93527414	20.2245	T	C		-0.18123	0.0402987	4.70046e-06	0.0888123	-0.0621021	0.0401758	0.122163
1	90	Gut microbiota abundance (genus Howardella id.2000)	Diabetic nephropathy (more control exclusions)	rs3791893	2	218819396	18.6765	A	G		0.147035	0.034023	9.49708e-06	0.143929	0.00835478	0.0324746	0.796969
1	90	Gut microbiota abundance (genus Howardella id.2000)	Diabetic nephropathy (more control exclusions)	rs609430	4	169178315	21.9178	T	G		-0.112045	0.0239328	3.34488e-06	0.349017	-0.0266904	0.0235707	0.257486
1	90	Gut microbiota abundance (genus Howardella id.2000)	Diabetic nephropathy (more control exclusions)	rs672217	18	60125134	21.9959	G	A		0.164146	0.0349993	3.52468e-06	0.198617	-0.00909522	0.0283859	0.748655
1	91	Gut microbiota abundance (genus Hungatella id.11306)	Diabetic nephropathy (more control exclusions)	rs10044993	5	58424440	19.4095	A	C		-0.139547	0.0316748	8.06659e-06	0.914507	-0.00966288	0.0404807	0.811336
1	91	Gut microbiota abundance (genus Hungatella id.11306)	Diabetic nephropathy (more control exclusions)	rs13128780	4	166058998	22.915	T	C		-0.149725	0.0312777	1.74997e-06	0.188952	-0.00235776	0.0286894	0.934502
1	91	Gut microbiota abundance (genus Hungatella id.11306)	Diabetic nephropathy (more control exclusions)	rs72759041	15	89577376	19.9375	G	T		-0.126025	0.0282242	3.86091e-06	0.209105	-0.0203316	0.027665	0.462388
1	92	Gut microbiota abundance (genus Intestinibacter id.11345)	Diabetic nephropathy (more control exclusions)	rs10805326	4	14324623	30.8033	A	G		-0.0775151	0.0139665	3.54544e-08	0.706688	-0.00627214	0.0247056	0.799592
1	92	Gut microbiota abundance (genus Intestinibacter id.11345)	Diabetic nephropathy (more control exclusions)	rs16938435	9	21502923	22.7062	T	C		-0.112189	0.0235439	1.80098e-06	0.0968517	0.0189982	0.0377606	0.614878
1	92	Gut microbiota abundance (genus Intestinibacter id.11345)	Diabetic nephropathy (more control exclusions)	rs2098844	11	127703160	20.0698	T	C		0.0575295	0.0128416	6.78875e-06	0.621503	-0.00648307	0.0232918	0.78075
1	92	Gut microbiota abundance (genus Intestinibacter id.11345)	Diabetic nephropathy (more control exclusions)	rs2204169	11	125667839	22.7796	C	A		0.14184	0.0297184	2.03779e-06	0.908953	-0.00601528	0.0391401	0.877857
1	92	Gut microbiota abundance (genus Intestinibacter id.11345)	Diabetic nephropathy (more control exclusions)	rs2614596	4	179355445	19.9614	T	C		-0.0590748	0.0132223	8.07979e-06	0.591255	-0.0283868	0.0228571	0.214265
1	92	Gut microbiota abundance (genus Intestinibacter id.11345)	Diabetic nephropathy (more control exclusions)	rs447950	5	148846426	21.1427	A	G		0.0628342	0.0136652	5.6391e-06	0.376962	0.0177988	0.0231767	0.44251
1	92	Gut microbiota abundance (genus Intestinibacter id.11345)	Diabetic nephropathy (more control exclusions)	rs6062862	20	61325223	20.4063	A	G		0.0924508	0.0204658	6.6799e-06	0.0823728	0.0865228	0.0409973	0.0348193
1	92	Gut microbiota abundance (genus Intestinibacter id.11345)	Diabetic nephropathy (more control exclusions)	rs62430350	6	170918194	18.4805	T	C		0.151096	0.0351476	6.84227e-06	0.0368482	0.00278817	0.0588694	0.962225
1	92	Gut microbiota abundance (genus Intestinibacter id.11345)	Diabetic nephropathy (more control exclusions)	rs68093214	3	70657785	19.5247	C	T		0.0662258	0.0149877	9.25763e-06	0.240939	-0.0213883	0.0262706	0.415557
1	92	Gut microbiota abundance (genus Intestinibacter id.11345)	Diabetic nephropathy (more control exclusions)	rs6875660	5	159686256	21.0885	C	T		0.0890455	0.0193905	3.05781e-06	0.0603864	0.0196572	0.0471833	0.676962
1	92	Gut microbiota abundance (genus Intestinibacter id.11345)	Diabetic nephropathy (more control exclusions)	rs9348442	6	10303945	19.9872	C	T		0.099082	0.0221625	6.25936e-06	0.12575	-0.00773431	0.0339412	0.819744
1	93	Gut microbiota abundance (genus Intestinimonas id.2062)	Diabetic nephropathy (more control exclusions)	rs10262702	7	66890843	22.1894	T	C		0.0918017	0.0194885	2.06072e-06	0.124601	-0.076497	0.0342609	0.0255635
1	93	Gut microbiota abundance (genus Intestinimonas id.2062)	Diabetic nephropathy (more control exclusions)	rs11258178	10	13124513	24.2635	A	G		0.0660742	0.0134139	6.982e-07	0.489472	-0.00662607	0.0225559	0.768939
1	93	Gut microbiota abundance (genus Intestinimonas id.2062)	Diabetic nephropathy (more control exclusions)	rs12226153	11	94364293	24.2501	A	G		-0.151142	0.0306922	5.12165e-07	0.0140558	0.124908	0.0933638	0.180941
1	93	Gut microbiota abundance (genus Intestinimonas id.2062)	Diabetic nephropathy (more control exclusions)	rs17067892	8	3763540	18.383	C	T		0.107194	0.0250013	6.37926e-06	0.0870855	-0.0027111	0.0399275	0.945865
1	93	Gut microbiota abundance (genus Intestinimonas id.2062)	Diabetic nephropathy (more control exclusions)	rs1859797	7	22007303	20.9811	G	A		0.060368	0.0131793	4.1223e-06	0.549445	-0.00665806	0.022598	0.768277
1	93	Gut microbiota abundance (genus Intestinimonas id.2062)	Diabetic nephropathy (more control exclusions)	rs2276760	3	150620956	20.1779	A	G		-0.0685233	0.0152546	7.84061e-06	0.240063	0.0213276	0.0262392	0.416325
1	93	Gut microbiota abundance (genus Intestinimonas id.2062)	Diabetic nephropathy (more control exclusions)	rs2731794	5	17209391	21.9418	C	T		0.120632	0.0257529	1.91743e-06	0.03451	0.0804993	0.061218	0.188523
1	93	Gut microbiota abundance (genus Intestinimonas id.2062)	Diabetic nephropathy (more control exclusions)	rs2930225	16	85327902	22.7505	T	G		-0.0729524	0.0152948	1.34623e-06	0.767272	-0.0288672	0.0266504	0.278728
1	93	Gut microbiota abundance (genus Intestinimonas id.2062)	Diabetic nephropathy (more control exclusions)	rs4113676	20	6218922	19.8733	A	C		-0.218507	0.0490152	7.41635e-06	0.0145126	-0.0343468	0.0985019	0.727321
1	93	Gut microbiota abundance (genus Intestinimonas id.2062)	Diabetic nephropathy (more control exclusions)	rs4784055	16	58818770	20.6315	T	C		-0.175324	0.038599	8.71806e-07	0.0497935	-0.0274633	0.0516462	0.594893
1	93	Gut microbiota abundance (genus Intestinimonas id.2062)	Diabetic nephropathy (more control exclusions)	rs62240188	3	10611142	23.7015	G	A		0.130074	0.0267179	2.20308e-06	0.0937199	-0.0516678	0.0390588	0.185895
1	93	Gut microbiota abundance (genus Intestinimonas id.2062)	Diabetic nephropathy (more control exclusions)	rs6934519	6	67200802	20.9817	C	T		0.0692373	0.0151154	8.56959e-06	0.2568	0.0052094	0.0256615	0.839132
1	93	Gut microbiota abundance (genus Intestinimonas id.2062)	Diabetic nephropathy (more control exclusions)	rs716604	2	6514088	24.2887	A	G		0.0818068	0.0165992	8.56624e-07	0.230079	-0.00388159	0.0266831	0.88434
1	93	Gut microbiota abundance (genus Intestinimonas id.2062)	Diabetic nephropathy (more control exclusions)	rs7170984	15	93819735	21.8576	T	C		-0.0658116	0.0140767	2.98353e-06	0.282279	-0.0426046	0.0250514	0.089002
1	93	Gut microbiota abundance (genus Intestinimonas id.2062)	Diabetic nephropathy (more control exclusions)	rs72982915	2	140898088	20.6822	C	T		0.183158	0.0402743	4.91157e-06	0.0560631	-0.0526082	0.0492086	0.285031
1	93	Gut microbiota abundance (genus Intestinimonas id.2062)	Diabetic nephropathy (more control exclusions)	rs9823439	3	17187502	19.598	C	T		0.0581947	0.0131455	9.85871e-06	0.538861	0.00281213	0.0226201	0.901062
1	94	Gut microbiota abundance (genus Lachnoclostridium id.11308)	Diabetic nephropathy (more control exclusions)	rs1031599	3	66725825	20.039	T	G		0.078627	0.0175644	6.31379e-06	0.935677	0.0163504	0.0456556	0.72025
1	94	Gut microbiota abundance (genus Lachnoclostridium id.11308)	Diabetic nephropathy (more control exclusions)	rs12566975	1	185091351	19.5797	T	C		-0.0468097	0.0105787	9.57194e-06	0.452477	-0.0144512	0.0225313	0.521274
1	94	Gut microbiota abundance (genus Lachnoclostridium id.11308)	Diabetic nephropathy (more control exclusions)	rs1528479	2	167244051	19.7834	A	G		0.0497799	0.0111919	9.63984e-06	0.623851	0.0298824	0.0232651	0.198992
1	94	Gut microbiota abundance (genus Lachnoclostridium id.11308)	Diabetic nephropathy (more control exclusions)	rs1997204	12	102046595	19.9407	C	T		0.108075	0.0242022	5.97077e-06	0.955558	0.00110308	0.0544113	0.983826
1	94	Gut microbiota abundance (genus Lachnoclostridium id.11308)	Diabetic nephropathy (more control exclusions)	rs2385421	18	19743455	17.0457	A	G		0.0746186	0.0180734	7.13724e-06	0.119994	0.0106172	0.0347744	0.760125
1	94	Gut microbiota abundance (genus Lachnoclostridium id.11308)	Diabetic nephropathy (more control exclusions)	rs3821998	4	38694566	20.144	C	A		-0.0864066	0.0192519	6.72048e-06	0.104975	-0.0668574	0.0367729	0.0690462
1	94	Gut microbiota abundance (genus Lachnoclostridium id.11308)	Diabetic nephropathy (more control exclusions)	rs6112314	20	19300846	26.9641	A	C		-0.0561715	0.0108174	2.43215e-07	0.332088	-0.0375389	0.0237689	0.11426
1	94	Gut microbiota abundance (genus Lachnoclostridium id.11308)	Diabetic nephropathy (more control exclusions)	rs615997	3	23037786	23.0937	T	C		0.0511752	0.0106491	2.0268e-06	0.51176	-0.0274758	0.022426	0.220509
1	94	Gut microbiota abundance (genus Lachnoclostridium id.11308)	Diabetic nephropathy (more control exclusions)	rs62285313	3	177470032	22.6552	A	G		0.0864203	0.0181565	1.58332e-06	0.0972273	0.0623725	0.0380974	0.101591
1	94	Gut microbiota abundance (genus Lachnoclostridium id.11308)	Diabetic nephropathy (more control exclusions)	rs72829893	17	46694541	19.1984	G	T		0.117472	0.0268103	5.57763e-06	0.103156	0.0154329	0.0369988	0.676592
1	94	Gut microbiota abundance (genus Lachnoclostridium id.11308)	Diabetic nephropathy (more control exclusions)	rs78068103	17	13816159	20.8137	A	G		0.0886199	0.0194248	3.66522e-06	0.116125	0.0325899	0.0352178	0.354768
1	94	Gut microbiota abundance (genus Lachnoclostridium id.11308)	Diabetic nephropathy (more control exclusions)	rs789029	18	1053252	21.6029	C	T		-0.0641288	0.0137974	3.75327e-06	0.14009	-0.0474783	0.0323662	0.1424
1	95	Gut microbiota abundance (genus Lachnospira id.2004)	Diabetic nephropathy (more control exclusions)	rs56791201	2	57701660	21.9166	C	T		-0.051823	0.0110697	2.9282e-06	0.638365	-0.02222	0.0233714	0.341739
1	96	Gut microbiota abundance (genus Lachnospiraceae FCS020 group id.11314)	Diabetic nephropathy (more control exclusions)	rs10093861	8	121244406	22.0477	G	A		-0.0568869	0.0121152	3.05626e-06	0.407882	0.0214083	0.0228805	0.34945
1	96	Gut microbiota abundance (genus Lachnospiraceae FCS020 group id.11314)	Diabetic nephropathy (more control exclusions)	rs1254846	10	44346094	20.7711	A	G		-0.105963	0.0232501	5.59667e-06	0.855541	0.0132436	0.0321323	0.680224
1	96	Gut microbiota abundance (genus Lachnospiraceae FCS020 group id.11314)	Diabetic nephropathy (more control exclusions)	rs1363769	19	17865305	19.9329	C	T		0.200628	0.0449372	1.58161e-06	0.967708	0.00194615	0.0627247	0.975248
1	96	Gut microbiota abundance (genus Lachnospiraceae FCS020 group id.11314)	Diabetic nephropathy (more control exclusions)	rs2322265	4	166588085	22.1493	C	T		-0.0666305	0.0141577	5.20811e-06	0.266503	-0.0437565	0.0256441	0.0879529
1	96	Gut microbiota abundance (genus Lachnospiraceae FCS020 group id.11314)	Diabetic nephropathy (more control exclusions)	rs2862811	3	165996415	21.5351	C	T		-0.0564927	0.0121736	3.91913e-06	0.699145	0.00266837	0.0245159	0.913328
1	96	Gut microbiota abundance (genus Lachnospiraceae FCS020 group id.11314)	Diabetic nephropathy (more control exclusions)	rs35035870	11	3248876	21.1577	T	C		-0.190615	0.0414403	2.62029e-06	0.0398565	0.00979998	0.0574733	0.864606
1	96	Gut microbiota abundance (genus Lachnospiraceae FCS020 group id.11314)	Diabetic nephropathy (more control exclusions)	rs3999074	10	65563647	20.4184	G	T		-0.0550587	0.0121847	6.55043e-06	0.491834	-0.022854	0.0225535	0.310904
1	96	Gut microbiota abundance (genus Lachnospiraceae FCS020 group id.11314)	Diabetic nephropathy (more control exclusions)	rs4452603	6	71966268	19.7478	T	G		0.0604208	0.0135965	8.98194e-06	0.271733	-0.0285377	0.0254239	0.26166
1	96	Gut microbiota abundance (genus Lachnospiraceae FCS020 group id.11314)	Diabetic nephropathy (more control exclusions)	rs7249113	19	2571232	25.9072	G	A		0.0679483	0.0133496	3.721e-07	0.297125	-0.030196	0.0247156	0.221808
1	96	Gut microbiota abundance (genus Lachnospiraceae FCS020 group id.11314)	Diabetic nephropathy (more control exclusions)	rs72793667	2	53946431	22.4668	A	G		-0.116881	0.0246589	1.63422e-06	0.0396483	0.0074607	0.0575136	0.896788
1	96	Gut microbiota abundance (genus Lachnospiraceae FCS020 group id.11314)	Diabetic nephropathy (more control exclusions)	rs9308097	4	165786478	20.0572	G	A		-0.055381	0.0123659	7.47291e-06	0.506513	-0.0195653	0.0224827	0.384171
1	96	Gut microbiota abundance (genus Lachnospiraceae FCS020 group id.11314)	Diabetic nephropathy (more control exclusions)	rs9788306	13	40419314	23.0744	C	T		-0.062804	0.0130744	1.38618e-06	0.287712	0.00800062	0.0248706	0.747687
1	97	Gut microbiota abundance (genus Lachnospiraceae NC2004 group id.11316)	Diabetic nephropathy (more control exclusions)	rs117467633	17	21157406	19.6118	T	C		-0.169687	0.0383169	9.13314e-06	0.0394948	0.12147	0.0576709	0.0351811
1	97	Gut microbiota abundance (genus Lachnospiraceae NC2004 group id.11316)	Diabetic nephropathy (more control exclusions)	rs12127733	1	234157721	21.9219	G	A		0.115182	0.0246006	3.10592e-06	0.178972	-0.0251814	0.029176	0.388091
1	97	Gut microbiota abundance (genus Lachnospiraceae NC2004 group id.11316)	Diabetic nephropathy (more control exclusions)	rs12208226	6	22725908	20.6677	C	A		-0.154739	0.0340372	9.74833e-06	0.106291	-0.0755365	0.036833	0.0402884
1	97	Gut microbiota abundance (genus Lachnospiraceae NC2004 group id.11316)	Diabetic nephropathy (more control exclusions)	rs12855868	13	47506583	20.4777	T	C		-0.156496	0.034583	6.56085e-06	0.0773738	-0.0450543	0.0420741	0.284245
1	97	Gut microbiota abundance (genus Lachnospiraceae NC2004 group id.11316)	Diabetic nephropathy (more control exclusions)	rs17067076	18	58229086	19.2765	G	A		-0.154631	0.0352194	5.61203e-06	0.115323	0.0427996	0.0350974	0.222673
1	97	Gut microbiota abundance (genus Lachnospiraceae NC2004 group id.11316)	Diabetic nephropathy (more control exclusions)	rs1928659	9	29334137	20.4979	T	C		0.102522	0.0226445	6.17234e-06	0.202384	0.01853	0.0280037	0.508165
1	97	Gut microbiota abundance (genus Lachnospiraceae NC2004 group id.11316)	Diabetic nephropathy (more control exclusions)	rs1929743	13	76829562	19.3511	T	C		0.0837206	0.0190318	9.05503e-06	0.335871	-0.0243163	0.0237414	0.305734
1	97	Gut microbiota abundance (genus Lachnospiraceae NC2004 group id.11316)	Diabetic nephropathy (more control exclusions)	rs6116753	20	5330700	22.6233	G	A		0.0994748	0.0209139	2.92247e-06	0.178021	-0.0176719	0.0292399	0.545593
1	98	Gut microbiota abundance (genus Lachnospiraceae ND3007 group id.11317)	Diabetic nephropathy (more control exclusions)	rs72776675	10	14137663	19.1228	T	C		-0.0647067	0.014797	8.71686e-06	0.17143	-0.0227784	0.030084	0.448953
1	98	Gut microbiota abundance (genus Lachnospiraceae ND3007 group id.11317)	Diabetic nephropathy (more control exclusions)	rs9932954	16	1100633	23.4675	A	G		-0.0561864	0.0115984	1.24882e-06	0.334994	-0.0491943	0.023773	0.0385141
1	99	Gut microbiota abundance (genus Lachnospiraceae NK4A136 group id.11319)	Diabetic nephropathy (more control exclusions)	rs10952110	7	8497922	19.7965	G	T		0.0487709	0.0109614	9.08113e-06	0.443654	-0.00234339	0.0226884	0.917736
1	99	Gut microbiota abundance (genus Lachnospiraceae NK4A136 group id.11319)	Diabetic nephropathy (more control exclusions)	rs11263806	17	35240097	20.1887	A	G		-0.0524615	0.0116758	5.06512e-06	0.342749	0.0304024	0.0237269	0.200072
1	99	Gut microbiota abundance (genus Lachnospiraceae NK4A136 group id.11319)	Diabetic nephropathy (more control exclusions)	rs12885960	14	100177128	22.0128	C	A		-0.0541112	0.0115332	3.3847e-06	0.306264	-0.0323377	0.0244146	0.185329
1	99	Gut microbiota abundance (genus Lachnospiraceae NK4A136 group id.11319)	Diabetic nephropathy (more control exclusions)	rs160061	5	6116659	22.5963	G	A		-0.0513831	0.0108094	2.12197e-06	0.479682	-0.0297589	0.022493	0.185825
1	99	Gut microbiota abundance (genus Lachnospiraceae NK4A136 group id.11319)	Diabetic nephropathy (more control exclusions)	rs28540839	8	84735080	21.1239	A	C		0.0508285	0.0110591	9.34329e-06	0.475356	-0.0329865	0.0224994	0.14262
1	99	Gut microbiota abundance (genus Lachnospiraceae NK4A136 group id.11319)	Diabetic nephropathy (more control exclusions)	rs2880566	17	30016653	19.8153	T	C		0.0599578	0.0134693	5.61423e-06	0.148008	-0.0549198	0.0317888	0.0840524
1	99	Gut microbiota abundance (genus Lachnospiraceae NK4A136 group id.11319)	Diabetic nephropathy (more control exclusions)	rs4955932	3	55181375	20.253	T	C		-0.0492283	0.0109388	7.05424e-06	0.38969	0.0142055	0.023202	0.540371
1	99	Gut microbiota abundance (genus Lachnospiraceae NK4A136 group id.11319)	Diabetic nephropathy (more control exclusions)	rs59805249	5	90289997	20.2605	T	C		0.0936162	0.0207982	9.45388e-06	0.0929663	0.0238825	0.0390567	0.54088
1	99	Gut microbiota abundance (genus Lachnospiraceae NK4A136 group id.11319)	Diabetic nephropathy (more control exclusions)	rs7073658	10	62175024	20.7455	G	T		0.0499621	0.0109693	5.26914e-06	0.514892	0.0193407	0.022495	0.389911
1	99	Gut microbiota abundance (genus Lachnospiraceae NK4A136 group id.11319)	Diabetic nephropathy (more control exclusions)	rs73044693	19	51256120	21.9001	A	G		-0.10758	0.0229884	3.57256e-06	0.0709833	0.025013	0.0437297	0.567329
1	99	Gut microbiota abundance (genus Lachnospiraceae NK4A136 group id.11319)	Diabetic nephropathy (more control exclusions)	rs74167868	19	21788852	19.422	T	C		-0.0921199	0.0209029	9.36505e-06	0.094513	-0.0105258	0.0385626	0.784889
[truncated: 139,353 more rows]

## Sheet: 4
Supplementary Table 4. MR results for all batches
[truncated: 59,854 more rows]

## Sheet: 5
Supplementary Table 5. MR-Steiger test results for SNPs
[truncated: 142,960 more rows]

[truncated: 4 more sheets: 6, 7, 8, 9]
